# Supplementary material for: Relationship between Urban Environmental Components and Dengue Prevalence in Dhaka City—An Approach of Spatial Analysis of Satellite Remote Sensing, Hydro-Climatic, and Census Dengue Data
Source: Int J Environ Res Public Health. 2023 Feb 21;20(5):3858. doi: 10.3390/ijerph20053858 (PMC10001735; doi:10.3390/ijerph20053858)
Supplement: Supplementary file 1 [file ijerph-20-03858-s001.zip]

Archive with 4 entries (4 files):
- ijerph-2010541-supplementary-Table S1. Dengue Data.xlsx
- ijerph-2010541-supplementary-Table S2. 3-hourly Dry-bulb Temperature of Dhaka City.xlsx
- ijerph-2010541-supplementary-Table S3. 3-hourly Humidity of Dhaka City.xlsx
- ijerph-2010541-supplementary-Table S4. 3-hourly Rainfall of Dhaka City.xlsx
