# Supplementary material for: Relationship between Urban Environmental Components and Dengue Prevalence in Dhaka City—An Approach of Spatial Analysis of Satellite Remote Sensing, Hydro-Climatic, and Census Dengue Data
Source: Int J Environ Res Public Health. 2023 Feb 21;20(5):3858. doi: 10.3390/ijerph20053858 (PMC10001735; doi:10.3390/ijerph20053858)
Supplement: Supplementary file 1 [file ijerph-20-03858-s001.zip › ijerph-2010541-supplementary-Table S1. Dengue Data.xlsx]

## Sheet: Sheet1
Locality/Hospital	Dhaka Medical College and Hospital	Bangabandhu Sheikh Mujib Medical University	Birdem General Hospital	Sir Salimullah Medical College Mitford Hospital	Shaheed Suhrawardy Medical College and Hospital	Combined Military Hospital-Dhaka	Mugda Medical College and Hospital	Ishtiyaq Medical Center
Uttara	0	1	2	1	3	11	13	37
Turag	0	0	0	3	0	0	2	2
Biman Bandar	0	3	1	0	2	0	3	7
Uttar Khan	0	0	0	0	1	0	2	11
Dakshin Khan	0	0	0	5	2	0	1	10
Pallabi	3	7	3	5	5	5	7	13
Khilkhet	8	8	2	3	13	6	13	5
Cantonment	7	5	5	4	11	74	5	3
Shah Ali	15	9	1	7	14	3	17	3
Mirpur	17	19	7	13	18	24	16	9
Kafrul	17	18	9	14	27	5	11	7
Gulshan	21	5	11	5	13	31	3	21
Badda	26	9	3	3	21	3	6	3
Darus Salam	13	3	4	5	17	0	2	5
Adabor	18	9	5	7	28	5	7	7
Sher-e-bangla Nagar	5	6	13	11	32	21	7	3
Tejgaon	7	11	17	16	18	9	3	1
Tejgaon Ind. Area	9	11	3	11	19	9	2	0
Rampura	14	16	9	7	13	3	11	0
Mohammadpur	27	21	12	12	21	2	9	0
Hazaribagh	35	23	18	22	13	0	18	0
Dhanmondi	7	16	21	17	19	7	13	0
Kalabagan	10	13	5	13	22	5	4	0
Ramna	17	14	19	16	11	3	13	1
New Market	29	22	17	18	9	0	10	0
Shahbagh	31	27	15	19	16	5	7	0
Paltan	27	21	14	17	15	8	6	3
Matijheel	17	18	14	19	21	6	5	0
Sabujbagh	17	13	11	14	5	5	6	0
Lalbagh	37	21	13	26	3	0	17	0
Kamrangir Char	35	23	11	21	2	0	21	0
Chak Bazar	27	26	17	29	5	0	19	0
Bangshal	32	21	9	28	3	7	17	0
Khilgaon	17	11	3	9	5	3	6	3
Sutrapur	18	21	9	13	9	0	7	0
Demra	17	13	9	9	5	0	3	0
Shympur	24	16	7	17	6	5	11	0
Jatrabari	19	11	5	18	3	0	9	0
Kadamtali	21	7	7	11	9	0	3	0
