# Supplementary material for: Relationship between Urban Environmental Components and Dengue Prevalence in Dhaka City—An Approach of Spatial Analysis of Satellite Remote Sensing, Hydro-Climatic, and Census Dengue Data
Source: Int J Environ Res Public Health. 2023 Feb 21;20(5):3858. doi: 10.3390/ijerph20053858 (PMC10001735; doi:10.3390/ijerph20053858)
Supplement: Supplementary file 1 [file ijerph-20-03858-s001.zip › ijerph-2010541-supplementary-Table S2. 3-hourly Dry-bulb Temperature of Dhaka City.xlsx]

## Sheet: tem1
Bangladesh Meteorological Department
Climate Division
Agargaon	Dhaka-1207
Station : Dhaka Lat.23Deg.46Mts.N Long.90Deg.23Mts.E
Three hourly Dry-bulb Temperature in Degree Celcius .
Index	Year	Mo	Tm	1	2	3	4	5	6	7	8	9	10	11	12	13	14	15	16	17	18	19	20	21	22	23	24	25	26	27	28	29	30	31
11111	2016	1	0	14.8	14.6	15.4	16.4	16.9	17	15.4	14.7	18.1	18	13.2	13.5	14	14.5	14.4	15.4	13.8	13.5	14.4	18	16.2	15.1	13.6	12.6	12	10.8	10.2	15	14.2	14.4	16.3
11111	2016	1	3	20	20	20	19.6	19.5	19.3	20.2	18.8	17.8	18.6	19.8	18.6	17.6	18	18.2	19.7	19.4	19.5	19.4	19	16.6	16.2	14	13	13.4	15.5	16.8	18.2	19	18.5	19.5
11111	2016	1	6	25.2	25.2	25.1	25.4	25	24.4	25.5	24.8	23.6	21.5	24.3	23	22.6	24.3	24.2	24.8	24.4	24.2	24.2	21.7	20.8	18	17.6	18.2	20	20	21.8	25	24	22.9	23.6
11111	2016	1	9	26.6	26.4	24.6	25.4	25.1	25.8	25.1	26.6	25	24.3	24.6	23.8	24	25.2	25.6	26.1	26.2	25	24.8	21.6	22.1	19.2	20.2	22	22.6	21.8	24.8	25	25	24	25.8
11111	2016	1	12	21.6	22.2	21	22	21.7	22.2	21.5	20.9	22	20.5	20.2	19.7	21	21.2	21	21.4	22	22	21.6	16.6	19.7	17.5	18.6	19	19	18.4	20.6	21	21.4	21	23.4
11111	2016	1	15	18.2	18.6	18.4	20.7	19.5	18.8	18.2	18.5	19.8	19	19.3	18.6	17.6	17.4	16.8	18.1	18.6	18.4	18.8	16.5	18	15.5	16.4	16.4	15.8	15.2	18.6	18	19.2	17.2	19.9
11111	2016	1	18	17.1	17.2	17.2	20.1	17	17.2	18	19.7	19.3	18	17.5	17.6	16	16	16.7	16.4	16.8	19.3	18.6	16.4	16.6	13.9	15.4	14.7	13.6	12.4	17.4	16	15.7	16.8	19.3
11111	2016	1	21	15	16.8	16.2	16.8	17.5	16.4	15.6	18.8	18.4	14.4	14.2	14.2	15	15	15.8	16	14.8	16.6	18.4	16.2	15.6	13.8	13	13.2	12	11	16.8	15.2	14.8	16.4	18.7
11111	2016	2	0	18.6	17.2	18	18.2	14.4	13.4	13.6	16	20	19.8	18.7	21.4	20.2	20	20	20.7	19.6	20.1	22.7	23.2	24	24.5	23.3	20.2	21.1	20.6	22.8	21.3	20.5
11111	2016	2	3	19.2	19.4	21.3	20.4	19.8	19	20.6	21.2	22	20.2	20.2	23.4	21.8	23	24.4	24.2	24.4	24.8	24.8	25.4	25.9	28	24.8	24.6	24.1	26.2	25.1	27.3	26
11111	2016	2	6	25	25	27.6	24.8	25.2	25.6	26.4	27.2	25.8	24.8	25.5	27.7	27.6	27.7	29	29.5	29.8	30.5	31.2	32	31.1	29.6	29.4	25.6	28.4	30	30.1	30.2	30.7
11111	2016	2	9	27.9	28.5	27.2	26.1	26.4	26.4	27.9	28.5	27.2	28	27.6	29.1	28.6	28	30.2	31	30.6	32	33.6	33.8	33.6	30.8	31	24.6	29.5	31	31	31	31.4
11111	2016	2	12	24.1	23.6	23.8	23.5	22.6	23.6	23.4	24.2	25.4	24.6	25.1	26	24.7	26	28	28.4	26.7	29.6	30.6	31.4	30.2	28.2	28.7	24	27.5	28	28.3	28.6	29
11111	2016	2	15	19.6	19.4	20	20	19.1	19.4	21	20	23.3	20.5	23.2	22.6	21	22.6	23.6	23.6	23.3	25.4	25.6	27.2	27.4	23.4	26	22.7	24.2	25.4	24.4	24.8	26.4
11111	2016	2	18	18.4	19.6	19.8	18.8	16.7	16.6	20	22	22.2	19.5	22.6	20.8	19.4	21.3	22.6	21.2	22.1	23.8	25.6	25.6	26.2	20.8	25.4	23.9	22.8	25	23.2	22.8	24.7
11111	2016	2	21	17.8	18.2	19.4	17	14.8	15	16.4	20.2	21.4	18.2	22	20.4	19.4	21	21.6	20.4	20.8	23.4	24.3	25	25.4	21.9	21	22	21.8	23	22	21.5	20.8
11111	2016	3	0	20.2	21.6	21.4	23.7	22.1	23.4	20.2	24	23.8	25.1	25.2	24.8	24.8	21.7	21	23.4	22	19.7	20.7	24.6	25.2	25.7	24.8	21	21.6	24.2	24.9	26	20.9	22.6	23.3
11111	2016	3	3	26.3	27	26.7	26.2	23.7	28	24.4	25.4	27.8	26.6	28.1	27.2	27.8	28	28.6	28	28.4	26.4	25.7	25.4	27.6	29.3	29	28.2	30.2	29.9	28.3	28	23.4	28	27.6
11111	2016	3	6	29	31.1	30.9	31.2	30.5	31.6	30.2	30.8	31.6	32.5	32.5	32.6	30.4	30.6	31.8	31	32	33	28.8	29.4	32.2	34	33	32.4	33.4	33.9	32	29.2	29	31.7	30
11111	2016	3	9	31.4	32	32.3	33	33.2	33.4	32.6	32.4	34.2	34	34.4	34.2	31.2	30	32.4	32.2	33.1	33.6	29.6	31.2	34.8	34.2	33.8	34	34.2	34.3	33	22.9	33	33.3	21.9
11111	2016	3	12	28.2	26.6	30.1	31	30.8	27.7	29	29.6	31	31	30.6	31.6	28.4	27	30.4	29.6	29.4	30.8	28.4	29.4	30	31.6	31	31	31	32	30.7	23.1	31.2	31	22.7
11111	2016	3	15	23.8	24	27.2	25	27.3	21.6	25	26.2	28.7	28.6	27.2	28.6	27	25.4	26.8	26.4	25	28.2	26.4	27	27.8	28.2	28	27	26.6	28.6	28.6	22.5	23.6	22.6	22.3
11111	2016	3	18	23.6	22.4	25.8	25	26.5	22.8	24	26	27.2	27.6	27.2	27.7	23.2	24.3	26.2	26	22.8	27.4	25.4	25.6	26.4	26.6	26	24.8	25.2	27.8	27.1	22.7	23.4	23.7	21.3
11111	2016	3	21	22	22	24.4	23.2	24	21.6	23	24.2	26	26.4	26	25.4	22.4	22.5	25.4	22.7	21	23	24.8	25	26	25.5	22	22.8	24.6	26.5	26.5	21.6	22.4	23.3	19
11111	2016	4	0	18.8	21	25.6	26	26.6	27.1	27.5	27.3	27.2	27.3	27.1	27.5	27.7	27.8	28	28.2	28.7	28.1	28	28	28.2	28.4	29	28.6	28.4	28.6	28.4	28.4	27.2	28.7
11111	2016	4	3	21	25	27.6	27.4	28.2	28.6	29.5	29.7	29.7	30.7	30.8	31.3	30.8	30.8	30.6	30.3	30.4	30.8	30.6	30.2	30	30.3	31	31.8	30.8	31.6	32	31.8	32.6	31.7
11111	2016	4	6	24	26.2	30	28.4	29.5	33	33	34.1	33.1	34.6	34.2	35.8	35.8	34.2	33.2	33.1	32.8	32.6	34	33.4	33.8	34.1	34.4	36.3	34.6	34.8	34.5	35.2	36	35.3
11111	2016	4	9	25.6	27	30.3	32.6	31	34.1	34.4	35.4	34.5	35.8	36.4	36.4	36.5	35.4	34.3	34.6	34.8	33.2	36	35.2	35	36.2	36	38.9	36.6	36.3	36	36.1	37	37
11111	2016	4	12	24.2	26.4	28.8	31.8	29.5	32.4	32	33	32.4	32.8	33	33	33.1	33	32.5	32	32.4	32	33.8	32.8	32.3	33.4	33.2	34.8	34.4	34.4	33.4	33.4	33.8	34
11111	2016	4	15	22.3	25	25.2	29.4	28.9	29.5	29.4	29.8	29.7	29.7	29.8	30.2	30	30.2	30.4	30	30	30	30.6	29.7	30	30.3	30.5	31.2	31.3	31	30.6	30.4	31.3	31.4
11111	2016	4	18	21.6	24.6	25.7	28.4	28	28.7	27.9	28.2	28.4	28.3	28.6	29	28.6	29.2	29.4	29.6	29.5	28.5	28.8	28.7	29.4	29.6	30	29.2	29.7	28.9	28.4	29	29.5	29.4
11111	2016	4	21	21.1	24.8	26	27	27.4	27.8	27.5	27.6	28	27.8	28	28.4	28.2	28.4	28.4	29.1	28.8	28.2	28.4	28.4	28.8	29.2	29.4	28.8	29.2	28.6	28.2	28.2	29	29
11111	2016	5	0	28.8	23.1	22.4	25.2	26.5	26	24.4	23.8	26.4	25.8	26.4	27.5	23.8	23.6	28.2	28.7	28.5	27.7	26.6	25.2	24.5	24.6	26.8	27.8	25.2	24.1	26.7	25.2	25.2	26.1	25.6
11111	2016	5	3	30.3	27.2	26.9	25.6	30.2	29.4	29.7	26.8	32	32.2	31.4	32.4	27.6	27.4	31	31.6	31.2	31.8	24.1	26.6	24	28.7	30.2	31.6	30	29.6	26	27.9	27.6	32	32
11111	2016	5	6	34.3	32	31.7	32	33.3	33	30.8	30.8	34.8	33.1	34.2	35.4	32.1	31.9	33.8	34.3	34	27.3	30.6	28	24	30.4	33	34.6	32.6	33.2	31.6	24.9	32.6	35	34
11111	2016	5	9	36.5	31.3	32	33	33.4	29.4	26.7	33.8	35.4	35.1	35.6	32.4	23	34	34	34.8	34.8	32.1	29.4	26	24.4	32	34.8	26.2	33.4	34.4	32.8	28.8	33.6	33.8	30
11111	2016	5	12	33.4	26.8	31	30	26.6	28.6	27	31.6	26.7	33.5	34	26.8	24.6	28.5	32.7	33	32.4	29	27.6	25.7	25.8	31.2	33	26	23.2	32	31.2	27.3	28.4	29.6	27.5
11111	2016	5	15	23.4	24.6	28.8	27.9	26.4	27.4	25.6	28.4	26	30	31	23.5	24.2	29.2	27.3	30.4	30.7	27.8	27.4	25	25	29	30.2	25.8	24	24.9	27.7	26.2	27.4	29	27
11111	2016	5	18	25.1	23.3	28.6	27.5	26.3	26.6	23.4	28	26.2	27.9	29.2	24.5	23.4	28.7	29.1	29	29.8	27.1	26.6	25.2	25	28.4	28.8	25.2	24	24.9	27.1	26	27	28	26.5
11111	2016	5	21	24	22.7	28	26.8	26.6	26.2	23	27	26	27.6	28	24.8	23	27	28.2	28.6	28.5	26.8	26.4	24.6	24.8	27.6	28.2	25.2	23.9	26	26.1	26.2	26.4	27.6	26.2
11111	2016	6	0	25.5	26	28.2	28	28.8	28.2	28	26.3	27.7	26.8	29.4	24.8	25	26.1	27.5	27.8	28.2	27	27.6	27.8	27.9	28	28.1	28.3	28.2	27.6	28	29.2	29.3	29
11111	2016	6	3	31	31.6	31.3	32	32.2	30.6	30.8	29.6	26.6	29.5	32.3	25.4	28.9	28.9	29.6	31	30.2	31	30.8	30.7	30.9	30.1	29.1	31.7	32.2	32	32	31.6	31	31.6
11111	2016	6	6	32.5	34	34.5	34.8	32.2	31.5	32.8	31.8	29.7	32.9	23.6	28.2	30.9	30.1	31.2	33.3	32.6	31.8	32	33	32.7	32.4	31.4	34.2	34.5	33.8	33.6	32.4	33	32.2
11111	2016	6	9	31	35.1	34.9	34.1	29.9	28	24.3	33.2	31.1	34.5	26.4	29	29.4	32.4	32.6	34	31.2	28.8	33.8	34.5	34.2	32.4	33.3	32	34.5	33.4	34	34	34.2	34
11111	2016	6	12	32.7	33.6	34.2	33	31.5	30	25.4	31	29.8	33.3	27.4	28	28	28.9	30.2	31	30	30.4	31.4	32.7	31.2	32.4	31.1	31.8	33.4	33.2	32.8	33.6	33	31.4
11111	2016	6	15	28.4	31.2	30.6	30.6	29.6	29	25.5	28.8	28	30.6	27	24.2	26.7	28	29.2	29	29.5	29	29.2	29.7	27.4	27.8	29.8	30.4	31.4	29.7	30.4	30.8	30.4	30.2
11111	2016	6	18	27.6	29.8	29.6	30	28.4	28.6	25.5	29	27.4	30.1	26.6	25.8	26.5	27.3	28.4	29.2	29.2	28.2	28.4	29	28.6	27.8	29.2	29.6	30.4	29.8	29.8	30	30	29.6
11111	2016	6	21	27	28.8	28.8	29.6	28.4	28.5	26	28.2	27.3	29.8	25	26.5	26.3	27.2	28	29	28.2	27.8	28	28.1	28.2	28	28.2	29.2	27.2	28.6	29.2	29.6	29.1	29
11111	2016	7	0	29.2	27.3	26.8	26	26.4	26.7	26.8	27.5	28.3	27.5	27.6	27.4	27.8	28.2	28.4	26.2	28	25.4	27.4	27.7	28	27.4	26.9	27.2	27.2	25.6	25.5	27.6	27.3	27.5	25.1
11111	2016	7	3	31.2	29.3	29.2	28.3	27.2	26.4	29	30.6	29.6	30	29.8	30	28.4	30.4	29.2	26.5	29.4	27.4	27	28.8	29.8	28.5	28.8	29.4	29.1	29	30.5	29.8	28.6	28.6	29.5
11111	2016	7	6	31.8	31.1	30	29.7	27.7	27.4	32.2	32.6	32	30.6	31.8	31.6	29.5	33.4	32.2	28.3	32.4	29.7	28	31	30	30	30.8	31.6	30.6	29.2	31.4	31.6	29	31.8	32.7
11111	2016	7	9	30.4	31.5	28.3	30.8	27.9	28.4	33	33	32.2	32.5	33	32.2	33.3	33.8	29.4	27	31.6	30.2	30	31.5	30.9	30.2	26	30.9	30.4	29.7	32.2	32.6	31.1	33.3	34.4
11111	2016	7	12	31	28.3	28	28.3	26.5	27.6	33	33	30.2	29	31.6	31	31.2	31.2	29.2	27	26.3	28	29.4	30	28.7	26	28.3	29.7	26.6	29.2	32	31.6	30.8	31.8	32
11111	2016	7	15	29.1	28.6	28.3	27.4	26.4	27.4	29.8	30.4	29.5	29	29.7	29	29.3	29	28.6	26.9	26.8	28.2	27.7	28.2	28	26	27.2	26.4	26.3	27.6	28.6	28.5	29	25.7	29.2
11111	2016	7	18	29	28.6	27.3	27	27	27.4	29.4	28.8	28.6	28.6	28.8	29	28.8	28.4	27.8	27	26.5	27.7	27.6	28.5	28	25.7	27.4	27.6	26.6	26.4	28.6	28.3	28.4	27.3	28.6
11111	2016	7	21	28	27.5	27	26.6	26.8	27	28.2	28.4	28	28	27.8	28.6	28.2	28	27	27.4	25.8	27.5	27.6	28.2	27.7	26.3	27.3	27	26	25.8	28.2	27.6	27.8	25.3	25.8
11111	2016	8	0	26	27.2	27.8	28.2	28.4	27.2	27.3	27.4	27.2	25.5	26.4	27.2	28.2	28.4	28	27.4	27.8	27.8	27.8	28	29.1	25.2	25.7	27.4	29	26	28	27.2	27	28	28.3
11111	2016	8	3	28.8	29.4	30	31.4	30	28.8	28.6	29.4	28.8	26.8	29	30	30.4	29	30	30.2	29.6	29	30.4	30.8	28.9	30	30.4	32	33.2	29	28	25.4	30.8	32	30.2
11111	2016	8	6	33.2	32.2	33	33.8	31.8	30.8	31.6	31.4	28.4	28.5	32.1	32.8	33.3	30.9	33.2	32.8	29.6	31.4	32.4	33.2	26.5	31.4	33	34	33.8	32.1	33	28.8	32.1	34	30.4
11111	2016	8	9	33	33	34	33.6	32.3	31.5	30.5	32.9	30	27	28.4	33.6	29.7	32.4	33.6	33.2	30.8	32	34.6	31.7	28.2	31.2	31.6	34.4	35.3	32.7	35.1	32	34	35	33.5
11111	2016	8	12	32.6	31.4	32.3	32.7	30.7	30	30.5	29.9	28.6	26.4	29	31.5	29.8	31.6	32.1	31.4	29.6	31	32.4	30.8	25.8	30.4	30.6	32.4	33.8	31.5	32.9	30.2	30.4	31.9	30.7
11111	2016	8	15	28.2	29	29.8	30.6	29.4	28.3	28.4	29.4	27.1	27	28	29.4	29	29.4	30.4	26.3	29.4	29.6	30.4	30.6	25.4	27.8	28.4	30	32	29.6	31	27.9	29	30.4	29.8
11111	2016	8	18	27	27.6	29.6	29.8	28.5	27.8	28.4	28.2	26.9	27.2	28.1	29	28.6	28.6	29.6	27.1	28.6	28.8	29	30	25.2	26.8	28	29.2	25.4	28.4	29.8	27.7	28.8	29.4	28.8
11111	2016	8	21	27	28	28.8	29	27.6	27.4	28.2	27.6	26.3	26.6	27.6	28.5	28	28.2	28	27.4	28.2	28.4	28.6	29.4	25	26.2	27.6	29	25.8	28.6	28.6	27.3	28.4	28.8	28.4
11111	2016	9	0	27.8	28.2	26.2	27.6	26.7	27.2	26.6	27.4	27.7	27.6	27.8	27	26.6	26.1	26.8	27.6	27.4	27	27.2	27.3	26.8	27	25.8	27.2	26.6	26.2	26	27.7	26.8	26.2
11111	2016	9	3	30	29.6	27.8	29.6	28	28	28.4	31	30.9	30.7	30.5	29	25.6	29.1	30	31.6	30.6	30.3	27.2	26.5	31.3	30	31	30	30.4	29.8	31	28.2	29.6	31.1
11111	2016	9	6	32.6	30	32	31.2	31	31	31.7	33	33.1	33.5	31.6	32.5	25.8	31.4	33	33.2	34.6	33.4	28.6	27.3	29.9	32	32.4	26.6	33.3	31.2	33.4	28.8	33	33.7
11111	2016	9	9	29.1	32.6	31	32	27.7	31.1	31.2	30.9	33.2	33.2	29.4	30	28	31.4	33.6	33.4	30	31.4	29.6	31	28.6	28.8	32	28.8	34	28.6	32.8	29.9	33.2	33
11111	2016	9	12	28.3	31.2	30.4	30.2	28.7	28.9	30.4	30.1	31.6	30.2	29	28.6	28	29	32	31.2	30	30.2	28.5	28.5	28.4	27.8	29.6	28	28.6	26.6	31.2	29.1	30.2	31.4
11111	2016	9	15	28.9	29.7	29	29.1	28.5	28.4	29.1	29.5	29.8	29.6	28.2	27.6	26.6	27.6	28	28.8	28.6	28.4	27.6	27.3	27.6	27	28.6	27.6	29	26.5	29.2	28	29.2	29
11111	2016	9	18	28.1	29.2	28.4	27.9	28.3	28	28.3	28.3	28.8	28.8	27.4	26.5	26.4	27	28.6	28	27.8	28.2	27.4	27	26.9	26.2	28	27.4	28	26.5	28.8	27.6	28.3	28.8
11111	2016	9	21	28	27	28	27	27.6	27.6	28	27.9	28	28.2	27.2	26.2	26.2	27	28.1	27.6	27.4	28	27.4	26.8	26.7	26	27.4	27	27.6	26.2	28.4	27.2	27.6	28.4
11111	2016	10	0	27.4	27.4	27.8	27.6	27.1	27.2	27	26.7	26.4	26.8	26.2	24.4	24.3	25.4	24.7	25.9	26.2	27.2	26.6	25.6	25.8	24	23.4	24.4	24.2	24.7	26	24.6	25	24.2	25.4
11111	2016	10	3	26.4	29.8	30.8	32.2	26.8	26.8	27	30	30	30	27.2	26.4	29.2	28.6	29.6	30	30	30.4	31.7	30.9	29.8	29.6	29.3	28.6	29.7	30.5	24.4	26.6	27	28	28.2
11111	2016	10	6	33.2	29.2	33.8	33.5	30.4	27.4	29.6	31	29.4	32.6	29.1	29	32.4	31.6	32.9	33.4	33.8	32.4	34.3	34.1	33.6	32.6	32.5	30.6	32.6	33.2	26.2	29.4	30	32.2	31
11111	2016	10	9	30.7	32.1	31.9	35	32.6	29.5	31.4	30.6	32.2	30.4	29	30.8	32	32	32.3	33.8	34.1	33.6	34.6	35.6	34	32.2	32.4	32.4	33.7	31	29.2	29.3	30.2	30	32
11111	2016	10	12	30	30.1	30	32.7	30	28.7	29.2	29.4	28.4	28.4	27	29.2	26.6	29.8	30.3	30.6	31.3	28.3	31.6	31.2	30.2	30	29.4	28.8	29.7	29.2	25	26	27	26.8	29
11111	2016	10	15	28.5	28.4	29.8	30.8	29	27.4	27.8	28.2	28.6	28	24.8	26.8	27	28.5	28.3	29.2	29.6	27.8	29.7	28.4	28.7	27.4	28	27.4	27.5	28.2	25.4	25.6	26	26.4	27.4
11111	2016	10	18	29	28.4	28.7	29.2	28	26.8	27.2	27.8	28.2	27.7	25.2	26.2	25.8	26.4	27.7	27.6	28.8	28.6	28.3	27	27.6	26.8	26.4	27	27.1	27.5	25	25.8	25	26.3	26.6
11111	2016	10	21	28	28	28.3	28	27.5	26.6	26.8	27.4	27.4	27	25	25	25.2	26.2	27	27	27.8	27.8	26.7	26.4	25.8	25.2	26	25.6	26.2	27	24.8	25.4	24.6	25.8	26
11111	2016	11	0	25.6	25.7	26	26.4	23.4	20.8	22.8	21	20.8	21.2	19.7	20	20.5	21.8	19	20	20.7	19.4	18.3	18.4	18.8	18	18	18.4	18.7	19	18.8	18.8	19	18.8
11111	2016	11	3	30.2	30.8	31	28.3	24	23	24.3	25.8	26.8	27.2	26.1	25.8	26.8	26.2	25	25.6	24.6	25.3	24.6	24	24.6	24.4	25	24.7	24.3	23.6	24.6	25.2	24.6	24
11111	2016	11	6	33	33.2	32.4	24.8	24.6	23.4	26	28.2	29	30	28.3	28.8	28.6	29.5	28.8	29	29.6	28	28.2	27.6	28	27	27.8	28.1	27.2	27.4	26.7	28	28	27.5
11111	2016	11	9	32.8	34.1	33.2	25.6	23.6	23.7	26.8	28.8	28.4	28	28	29.4	30.4	29.8	29.3	29.7	30.2	29.5	29.2	28	28	28.2	28.1	27.5	28	27.8	27.4	28	28.2	28
11111	2016	11	12	29.6	30.5	28.2	24	22.8	22.6	24.2	25.6	25.6	25.7	25.8	24.7	25.6	26.2	26.4	25.8	25	24	23.6	24.6	24.2	23.8	23.1	24	23.4	22.8	23	23.4	24.4	23.4
11111	2016	11	15	27.9	28.4	27.6	24	21.4	23	22.2	23	24	22.9	22.5	22.7	23.2	22.2	23.8	24.6	22.4	21	21.4	21.6	21	21.2	21.1	21.8	21	21	20.4	21.2	21.4	21.4
11111	2016	11	18	27.1	27	27.5	23.6	19.8	22.8	22	22	22.2	21.1	21.8	21.6	22.2	21	23.2	23.1	20.4	20	20	20.4	20	19.3	19.9	20.3	20.4	20.2	19.4	20.6	20.2	20.4
11111	2016	11	21	26.2	26.5	26.6	23.8	20.2	22.8	21.6	21.4	21.6	20.1	20.8	20.7	22	20.2	21.4	21.5	20	19	19	19	19.6	18.6	19	19.5	19.6	19.3	19	19.7	19.3	19.6
11111	2016	12	0	19.2	19.1	19.2	20	18.6	18.4	17	15.8	18	16.6	17	17	16.1	15.6	16	16.8	16.6	17.6	18.2	19.2	18	18	17.4	17.5	18.2	19	18.4	17	16.4	17.5	16
11111	2016	12	3	24.8	25	24.8	23.4	20.3	20.2	23.4	23.2	21.5	19.2	19.8	20.4	19.5	18.4	18	19	20	20.6	19.6	21	19.6	20.4	21.8	21	22.2	22.2	19.7	17.1	19	19.4	19
11111	2016	12	6	28.2	28	28	29	27.1	27.4	28.8	28.2	27.4	24.8	26.4	26.8	24.3	23.4	24.3	26	25.6	25	24.7	25.2	24.6	25.6	27.5	26	27.4	27	25.2	22.8	24	24.2	24.6
11111	2016	12	9	28.4	29	29	29.7	29.1	29	30	30.4	27	28	27.6	27	25.3	25	25.5	25.6	26.2	25.8	25.6	26	25.2	26.4	27.6	27.8	27.5	27	25.8	25.4	25	26	25.4
11111	2016	12	12	23.5	24.4	23.6	25.9	24.4	24.6	23.2	23	23	23	23.2	22.6	22	21.4	21.4	21	21.7	22.6	22.4	22.6	22	22.6	23	22.6	23.2	23	22.8	22	22	22.2	20.4
11111	2016	12	15	21.8	21.4	22.6	23.1	23	22.2	19.8	20	20.6	20.2	22	20.9	19.6	19.6	19.8	18.4	20.1	20.2	20.5	18.6	21	20.2	20	21	20.8	21.8	21.8	20.2	20.6	18.4	18.2
11111	2016	12	18	20.8	21	22.4	22	20.5	20.6	18	18.4	19.2	20	19.7	19.4	18	18.2	19.2	17.4	19	20.8	19.8	19.2	18.6	19.4	19	19.6	19.6	21	19.6	19.4	19.8	16.4	17.5
11111	2016	12	21	20	20.2	21	19.3	19.2	20	16.5	17	17.7	18.2	18.2	18	17.4	17	17.8	16.8	18.5	19.2	19.5	18.6	18.2	18.2	18.2	19	19.4	19.4	18.3	16.6	18.6	16	16.5
11111	2017	1	0	16.3	16.4	17.1	16.7	15.7	15.1	14.1	14.5	14.2	14.3	15.5	16	13.8	12.4	12.8	14.5	12	15.1	16.5	16	14.4	16.6	17.4	18	14.6	15.8	17.8	17.9	17.3	16.2	16.8
11111	2017	1	3	19.2	19.8	21.7	18.4	16.4	17	15	19.2	21	21.4	17.5	17.5	16.2	14.4	15.1	17	18.5	18.6	19.8	20	18.2	19.2	18.8	20	21.8	22.8	22.6	21.8	19.7	20.2	18.8
11111	2017	1	6	25.4	26	25.5	24.2	19.8	21	21.8	26	26.2	25	22.8	23.4	21.4	20.6	23.3	22.6	23.8	24.3	25.4	25	25	25.6	24.6	26.2	27.6	28.6	27	26.2	23.8	24.3	24
11111	2017	1	9	25.6	27	26.8	26.2	23.4	22.5	25.6	26.4	27	23.4	24.5	24.4	22.6	23.2	25	24.6	24.9	26.2	28	26	27	27.2	26.2	27.7	29	29.4	26.5	27.2	25.6	25.2	26.1
11111	2017	1	12	21.6	22.2	23.2	22.4	20.8	19.5	20.6	22	23.2	20	20.8	21.2	19.2	19.5	20.4	20.6	20.1	20.7	23	22.6	22.6	23.1	22.4	24	23.2	24.4	23.8	24.2	22.4	22.3	22.2
11111	2017	1	15	20.4	20.7	21	21.2	19	17.2	19.2	17.6	18.2	19.6	18.4	18.4	16.8	17.4	18.8	18	16.5	17.5	21.4	18.2	20.6	20.9	21	21.8	19.6	20.5	19.4	21.4	20.2	20.4	18.2
11111	2017	1	18	18.4	18.7	19.8	19.4	18.2	16.2	18.4	16.2	16.4	18.2	18.3	16.8	15.2	16	17.2	14.4	14.7	18.2	19.8	18.3	19.6	20.1	18	18.8	18	20.2	18.2	20.2	19	18.2	16.8
11111	2017	1	21	18	17.4	18	17.2	16.4	15.2	16.4	15.8	15.4	16.8	17.2	16.4	13.8	14.4	16	14	14.3	17.4	18	16.4	17	18	16	16.5	16.4	19	17.1	18.8	18	16.2	16.7
11111	2017	2	0	15.2	15	16	17.8	16	17.2	19.2	19.4	16	15.6	17	17.2	19.8	17.8	18.4	21.2	17.4	18.4	18.8	22.3	23.5	23.7	23.5	17.2	16	15.6	17.5	17.7
11111	2017	2	3	20.7	20	17.4	20.2	24.3	24	21.9	21.8	21.4	20.4	21.4	22.5	24.2	23.2	24.2	24	23.4	23.2	23.2	22.4	25.2	25	25.1	25.3	25	24.6	25.4	25.1
11111	2017	2	6	26.4	24.2	21.6	27	30	29.4	28	27.1	25.8	27	27	28.8	27.8	28	28.4	28.2	29.2	29	28.2	26.4	28.8	28.1	27.9	28.4	28.2	28.4	30.1	30.4
11111	2017	2	9	26.8	26	25	29.1	31.8	30.8	30.1	28.4	27.8	28.4	28.8	29.6	29.4	29.4	29.3	29.2	29.4	30.7	29.6	27.8	31	30	30.2	29.4	28.6	29.4	30.5	30.4
11111	2017	2	12	23.8	22.8	22.4	24	26.6	25.8	25.9	24.6	24.3	25.2	25.2	26.4	26.2	26.4	26	26.4	26	27	26.6	26.8	29.2	28.2	27.2	26.4	25.8	26.4	27.4	26.9
11111	2017	2	15	21	19.6	20.2	20.2	22	21.5	24.2	22	19.2	20	21.2	23	22.2	23	23.9	23	24.5	24.6	23.6	25.5	25.9	27	23.5	23.2	20.6	21.5	23	21.8
11111	2017	2	18	19	18.3	19.4	18.2	21	20.6	20.7	20.4	16.4	18.6	20.2	22.4	20.1	21.6	21	20.2	20.8	23	23.2	23.8	24.3	24.2	19.5	20.4	17.8	18.8	19.7	19.4
11111	2017	2	21	17	17.2	18	16.5	19	19.4	20.2	17.4	16	18	18.9	20.4	18.6	19.4	20.4	18	19.6	20.4	22.8	23.6	23.8	23.8	18.4	16.4	16.4	18.2	18.5	18.6
11111	2017	3	0	18	18.1	21.4	22.8	23.2	20.8	21.2	22.1	19	21.7	20.4	21.4	19	16.6	17.7	16.2	17.2	23	18.8	20.1	18	19	20.9	23.6	24.9	20	25	25	26	26	26.5
11111	2017	3	3	26	25.8	24.4	23.6	24.8	23	25	26.6	22.7	24.4	20.8	23.4	24.6	24	24.6	26	26	23.2	23.4	18.4	22.2	25.2	26.8	28.1	27.4	24.4	26	27.4	26.6	27.4	28.8
11111	2017	3	6	30	31.5	29.8	27.3	28.6	28	28.6	30.1	26.4	29.5	21.4	26.8	27.4	28.6	28.8	28.8	30.2	27.5	29.4	22	26.2	29	30.7	31.1	24.6	29.6	30.6	27.8	28.2	31.8	31.8
11111	2017	3	9	31.2	33	33.3	30.1	30	30	30.8	25.8	26.3	31.4	26.8	28.8	29.3	29	29.5	29.4	31.4	28.4	31.2	22	28.9	30.9	31.8	32.2	25.6	31	32.2	30	29	33.2	33
11111	2017	3	12	28	29.4	28.6	27	28.7	26.4	28	24.2	25.6	28.8	25.4	26	26.5	26.2	26.7	27	29	21.1	28	21	25.7	28.2	29.1	30.5	23.8	29.2	30.6	28.7	26.4	30.9	31.4
11111	2017	3	15	22.8	27	27	25.6	24.7	24	24.1	22	24.4	24.2	22.3	23.8	22.8	22	21.4	21.4	26.2	20.8	25	19	22.4	25.8	26.8	28.8	23.6	28	28.3	27.5	25	29	28.4
11111	2017	3	18	20.5	25.4	25.2	24.2	21.4	23	22.8	21.4	23	20.6	22.6	22	21	19.2	20.2	19	24.8	21.8	23.9	19	21	23.9	24.9	26.6	22.6	26.4	26.6	26.6	26	27.5	27.4
11111	2017	3	21	19.2	22	23.8	23.6	22.7	21.4	22.4	20.2	21.6	19.8	22	20.5	18.8	17.4	18	17.6	23	20.2	22.4	18.4	20	22.2	24	25.8	21	25.2	25.7	26.2	26	27	26.5
11111	2017	4	0	26.6	26.6	27	21.7	23.9	21.2	26.3	26.2	26.4	26.9	26.8	26.1	25.4	23.6	25.6	22.7	23.4	26	26.9	22.5	25	22.6	21.6	22.4	25.4	26.6	27.6	26.8	25	23.2
11111	2017	4	3	29	28.2	28.6	26.2	27.5	23.4	29.3	28	28.6	29.4	29.4	27.8	31.6	31.8	28.6	23.4	29.8	29	30.7	24.8	25.6	21.4	25	22	28.5	29.6	30	29.6	27.5	29.2
11111	2017	4	6	32.6	31.2	31.5	29.5	28.9	28.3	32.5	32.6	31.6	33.6	34.2	32.7	34.4	35.4	32.5	30.4	33	33	32.1	29.5	26.8	22.2	28.6	20.4	32.4	32.4	32.8	33	32.6	32.7
11111	2017	4	9	33.5	32.4	33	31.9	27.8	30	33.6	33.4	33.2	35.2	35.4	34.5	35.7	35.8	34.4	31	34	34	33	29	28	24.6	27.6	24.2	34	33.6	33.5	34	34	33.6
11111	2017	4	12	31.3	30.4	30.1	25.9	21.7	28.8	32.2	32	32.2	32.7	32.6	32.8	33.2	33.4	31.4	29.3	31.6	32	22.6	27.2	26.4	23.4	24.5	23.6	31.5	31.4	31.8	32	32.6	31.8
11111	2017	4	15	28	28	26.6	27.9	21.6	26.5	29.5	29.6	29.7	30	30.2	29.6	28.5	30.2	25.4	26	28	29.7	23.1	25.6	24.2	20.8	24.2	23.9	27	28.6	29.4	29.5	23	29.5
11111	2017	4	18	27.8	27.4	26.5	26	21.5	26.9	28.4	28.6	28	28.2	28.4	27.7	28.3	28.4	24.4	25	26.4	28.2	22.2	25.6	23.2	20.4	22	24.3	23.2	28.4	26.8	28.4	23.8	23.5
11111	2017	4	21	27	27.2	24.2	24.8	20.9	26.5	26.5	28	26.7	27.5	27.3	26.6	27.3	26	23.6	24.2	26.5	27.3	22	25.1	23	21.6	21.8	24.2	25	28	25.5	27.7	23.4	23.4
11111	2017	5	0	23.4	21.3	26	26.7	27.2	27.8	25	27.8	27.7	23.9	27.5	26.6	28.5	25.4	25.8	23.5	25.2	23.8	28.6	28.4	27.6	29	29.3	29.5	29	28.7	26.4	27.6	27.8	27.2	26.2
11111	2017	5	3	27.4	27.2	29.6	26.5	30	30.4	28.8	31	30.5	29	32	29.4	29.4	31	24.4	23.7	26.4	30	32.2	31.6	29.5	31.7	32	32	32.2	32.4	29.6	32.5	33	29	29.8
11111	2017	5	6	31.9	30.8	33.2	32.6	33	32.6	32.8	33.6	26.4	32	34.5	33.1	32	32	29.6	29.7	32	33.4	35	34.4	33.5	34.6	35.2	34.8	35.2	33.5	32	34.5	34.6	30.4	32.6
11111	2017	5	9	32.4	32.2	35	34	34.8	33.4	34.2	34.6	29	31.7	35.5	34.3	34.4	34.4	32.1	30	31.6	33.6	35.2	36	35.8	36.2	36.4	35.6	36.6	34	34.5	29	32.4	28	34
11111	2017	5	12	31.5	30.4	32.6	31.6	32.4	32	32.6	33	25	31.3	33	33.1	32.3	31.6	31.2	28	31.4	32.6	29.2	34.4	34	34	35	34.3	34.4	26.2	33.4	30.4	30.6	26	29.3
11111	2017	5	15	23.4	27	30.4	30	30	30	30.7	30.8	24.8	28.1	29.4	30	31.6	29	29.7	26.4	30	30.4	29	32	32.2	31.9	32.7	32.4	32.8	26	29.8	29	28	26	25.3
11111	2017	5	18	22.5	26.4	28.3	28.9	29.2	28.4	29.6	29	24	28.3	29.3	29	29.3	28.6	22.4	26.2	24.8	29.4	29.4	30.2	31	30.5	31.4	30.9	30.6	26.4	28.8	29	27	26.2	25.7
11111	2017	5	21	22	26.2	27.5	27.2	28.5	26	28.8	28.1	24	27.8	28	28.7	26.3	27.2	22.5	25.8	24	29	29	29	29.5	30	30.4	30	29.6	26.2	28.2	27.8	26.8	26	27.4
11111	2017	6	0	28	25.5	28.3	29.2	27.4	24.7	28.2	28.4	27.2	26.8	27.6	25.5	26	28.7	26.9	26	27.7	28.2	28.6	25	26.6	27.6	27.4	28	27.5	28	28.2	28.4	28.2	27.8
11111	2017	6	3	27	27.6	31.2	31.4	30.6	30.2	34	32	31.8	30.6	32.3	25.5	28.2	30.4	29.1	26.8	30.1	31.5	29.4	27.4	30	30.4	30	31.6	30.4	31.3	29.6	29.8	31.5	29.6
11111	2017	6	6	26.2	30	33.2	33.4	33	34	33.2	35	31.5	34.6	31.2	26	30	30	31.6	26.7	31.5	32.5	23.2	29.2	30.5	31	32.2	33	32.5	32.6	33	32.6	32.6	32
11111	2017	6	9	26.6	31.9	34.7	32.2	26	35.4	35.2	30.6	30.5	34.5	32	25.8	32.2	33.3	33.8	27.7	28	33	24.4	31.4	32.4	32	33	33	32.4	32.4	31	31.6	29.7	31.4
11111	2017	6	12	26	30.6	33.5	30	25.2	33.8	33.4	30.4	32.1	32.6	26	25.6	31.4	26.1	30.4	28.2	27.6	27	24.8	30.4	29.3	30.8	32	31.6	30.2	31.6	31.8	30.3	31.6	31
11111	2017	6	15	26.4	25.8	30.6	28.2	25.7	30	31	29.2	29.7	30.6	27	25.6	29.7	27.8	28.4	27.2	27.2	27.8	25.2	28.5	27.9	29	29.6	29.6	29.2	29.6	30	29.3	29.4	30
11111	2017	6	18	25.8	24.6	30.2	28	25.3	29.8	29	29.2	29.2	29.6	26.7	26	29	27.3	27.4	27.1	27.6	28	25	28	27.6	28.2	28.8	29.2	28.4	28.8	29.3	28.8	28.6	29
11111	2017	6	21	24.8	27.9	29	28.4	24.2	28.4	29	27.4	28.2	28	25.5	25.8	28.8	26.7	26	27.5	28	28.4	24.8	27.1	27.8	27.4	28	28	28.8	28.4	28.8	28.3	28	28.5
11111	2017	7	0	28	27.8	27	25.3	26.3	27.4	27.4	27.4	27.7	27.8	27	25.4	26	27.4	27.5	28.6	27.6	28	26.5	26	26.1	26.3	26.3	27	25.2	25.4	26.8	27.4	27.8	27.1	27.4
11111	2017	7	3	29.6	29	27.4	27.2	26.4	29.5	29.4	29	29.6	28.4	27.9	27.5	28.8	29.3	31	32.2	31.6	30.8	27.3	27.4	27.1	28	29	28	26	25.8	30	32	30.3	30.9	31.3
11111	2017	7	6	31.8	27.4	28.3	29.7	30	31.6	30	30.5	32.2	31.6	25.9	31	30.4	30.5	32.6	34.5	34	33	27.4	27.1	28.7	30.4	31.3	26.7	26.3	25.4	32.6	33.6	27.4	32.3	33
11111	2017	7	9	28	31.6	29.6	28.6	28	32.6	32	32	32.6	29.2	27	29.3	30.4	31.6	34	35.5	34.2	33.7	28	28	28.7	32.4	26.6	26.6	27.7	28.8	32.7	34.8	32	26.9	32
11111	2017	7	12	29.6	29	29.2	29.2	28.4	31	31	30	30.5	29.2	27.4	29	29.4	31.8	32.4	33.8	33.6	32.5	27.6	27	28.6	30	27.5	26.4	26.7	28.8	30.4	33.4	31.1	29.7	31.6
11111	2017	7	15	29.2	27.8	28.3	28.4	27.6	28.6	29	29	29	28.4	26.4	27.8	28.4	29.5	30.2	31.5	28.2	30.1	27.4	27.3	28.3	28.6	26.9	26.6	26.4	26.2	28.3	30.8	28.1	28.2	30.2
11111	2017	7	18	27.6	27.6	28.2	26.6	27.6	28.4	28.4	28.4	28.7	28	26.4	27.8	27.8	28.7	29.4	30.4	27.5	29	26.8	27.1	27.6	28	26.9	26.2	26.2	27.2	27.7	29	27.7	27.2	29.5
11111	2017	7	21	27.8	26.9	27	26.4	27.5	27.6	27.8	27.8	28.2	27.5	25.6	26.6	27.5	28	29	28	27.8	28	26.4	26.2	27	27.2	26.3	25.4	25.8	27	27.5	28.4	27.2	27.4	29.1
11111	2017	8	0	28.4	27.9	27.2	27.6	28.4	27.6	26.6	27.6	28.2	28	27.6	25.8	26.6	27.4	27.2	27.1	26.6	27.6	25.8	27.7	28	27.6	25.8	27.4	27.4	27	25.6	27	28.1	27.2	28
11111	2017	8	3	30.7	29	30.6	29.5	29.6	29.4	27.4	31	30.3	30	27	25.8	28.2	27.2	28.7	29.2	28.7	28.9	30.5	30.2	30.4	25.8	26.2	28.6	31.5	30.4	28.8	29.3	30.6	31.4	30.7
11111	2017	8	6	33.5	32.6	32.4	32.6	32.4	28.6	31.8	33.3	31.2	32	27.8	27.2	29.8	30.8	32	27.4	31.8	30.1	32.5	31.9	31.2	30.8	30.8	31.8	30.6	30.6	32	31.7	33.5	33	26.2
11111	2017	8	9	32.8	27.6	26.7	33.8	32.2	31	31.5	34	32	31.8	29.4	27.4	31.4	28.7	27.8	29.4	32.4	30.2	33.3	32.8	30	32	28.5	32.2	28	32.4	33	29.2	30.8	32.4	28.8
11111	2017	8	12	28.8	28.4	29.8	31.2	31.3	30.6	30.6	31	30	29.6	29.6	26.6	28	29.4	27	29.6	31.2	29.6	31.3	32	27.4	30	29.7	31.6	29.6	31.2	31.8	29.2	30.4	31.4	28.6
11111	2017	8	15	29.2	27.4	28.4	29	30	29.2	28.6	29.2	29	29.2	29.2	26.4	27.4	27.4	27.4	28	29.2	28.5	29.4	29.5	27.4	29	28.2	29.4	27.8	29.2	29.5	28.8	28.5	30.2	27.2
11111	2017	8	18	29.2	27.4	27.8	29	29.4	28.8	28.1	29	28.6	29	28.8	26.4	27	27.3	27.2	27.4	28.4	27.8	29.1	29	27.5	29	28.1	28.6	28	26.6	28.3	28.8	27.6	29	28.3
11111	2017	8	21	28.4	27.2	27.3	28.6	28.2	28	27.8	28.4	28.1	27.8	27	27.4	27.2	27.2	27.2	27	28	27.6	28.6	28.5	27.5	26	27.6	28	27.5	26	27.5	28.3	27.5	28.4	27.3
11111	2017	9	0	27	27.2	27.4	26.8	27.6	28.4	28.4	28.2	28	28.2	27.3	25.6	27	27	27	27	29.6	26.2	26.6	26.7	26.9	27.2	28.3	29	29	28	28.5	26.1	25.8	26.8
11111	2017	9	3	29	28.4	29.9	31.7	31	31.2	30.6	31.6	30.4	29	24.7	28.4	29.4	29.7	31.2	33	30.9	29.8	27.2	28.7	30.8	30	31.3	32.6	30.4	29.9	29.6	30	25.9	30.2
11111	2017	9	6	30.8	31.6	32.9	34.6	34	34.2	33.2	34	32.4	31.2	24.8	31.4	32.5	31.7	32.2	34.8	28.7	32.8	29.4	30.4	30.2	32.9	34	33	32.6	32.2	28	32.4	28.4	30.3
11111	2017	9	9	32.2	32.8	33.4	35	34.6	32.4	33.6	33.2	31	25.1	26	31.8	26.7	32	32.2	35.2	27.6	34.2	26.7	29.5	30.6	34.6	35.2	35.2	33.2	32.8	32.4	31.4	27.8	27.2
11111	2017	9	12	30	28.9	26.6	31	30	32.6	30.2	30.6	29.2	25.3	26.4	29.8	29.8	30.4	29	33.3	27.9	31.2	28	29.2	29.5	31.7	32.2	32.6	30.5	31.4	29.5	27	26.4	26.2
11111	2017	9	15	28.4	28.2	27.6	29	29.2	29.2	28	29	28.2	25.6	25.8	28.4	28.7	28.4	28.4	31.2	27.5	30.4	26.8	28.3	28.6	30	30	31.2	29.2	29.8	28.1	26.2	26.8	26.4
11111	2017	9	18	28	27.7	27.8	28.6	28.8	29.5	29.2	28.4	28.2	25.9	25.8	27.2	27.8	28	27.7	30	26.6	26.4	26.1	27.9	28.2	29	29.4	30.2	29.4	29	28.1	26.3	27	26.6
11111	2017	9	21	27.6	27.6	27.4	28	28.8	28.6	28.4	28.2	28.2	26.5	25.6	27.2	27.4	27.6	27.4	29.5	26.4	26.7	26.8	27.5	27.7	28.6	29.1	29.4	29	28.6	27.8	25.6	27.2	26.6
11111	2017	10	0	27	26	26.2	26.9	27.4	27.8	27	26.4	26.1	25.6	26.9	27.8	27.6	27.2	26.4	26.4	27.1	27.7	27.1	25.4	24.6	22.2	23.2	25.6	23.6	24.2	22.7	22.6	20.6	22	19.6
11111	2017	10	3	29.7	30.4	30	32	31.2	32.2	27.6	29.4	26.8	30.2	31.8	31.2	30.4	29.8	28.8	30.2	31	27.3	24.6	25	24.5	23.2	27.6	28	26.8	26.7	26.9	26.2	27	23.6	21.8
11111	2017	10	6	31.9	31.8	31.6	34.6	35.2	34.6	32	30.6	28.5	32.6	32.8	33	33.4	32.8	32.2	34	33.6	32.2	26.7	24.3	25.6	27.2	31.4	31.2	29	30.2	30.5	29.6	29.4	23.7	27.2
11111	2017	10	9	25.5	32.5	34.8	33	34.6	28.2	30.8	30.3	29	33.2	34.2	34.5	33.6	33.4	32.9	33.4	34.3	31.4	29.6	24	25.2	27.6	32.6	32	30	30.8	31.1	30	29.6	24	28
11111	2017	10	12	26.2	28.6	29.8	30.8	31.2	29.4	28	27.9	27.4	30.3	31.7	30.6	31	30.6	30.1	30.2	30.4	30.6	28	24.1	25	25.6	28.4	28.6	27.7	26.8	26.2	25.6	26.7	21.6	25.8
11111	2017	10	15	26	27.2	28.7	29.2	29	29	27	27.2	27	28.6	29.2	29.7	29.6	29.8	28.3	28.4	29.1	28.6	24.9	24.1	23.3	23.9	26.5	23.6	25.8	24.4	24.6	23.4	25.2	21	23
11111	2017	10	18	26.5	26.7	28.2	29	29	28.4	26.6	26.6	26.4	27.5	28	28.4	28.5	28.8	27.2	27.6	28.6	28.8	25.6	24.2	22.6	23.6	26	24	25	24.1	23.4	22.3	23	19.8	21.7
11111	2017	10	21	26.3	26.4	27.5	28.2	28.2	27.4	26.5	26.3	26	27	27.8	28	27.7	26.6	26.6	27.4	28.2	28	25.2	24.4	22.4	23.5	25.4	23.4	24.4	23.7	23	21.4	22.2	19.8	21
11111	2017	11	0	20.3	21.3	20.4	22.6	22.8	21.8	23.3	21.6	21.5	20.8	20.5	20.2	22.1	22	24	21.3	22.2	24.1	23.8	20.6	21.2	19.6	19.3	20	20	19.2	19.7	17.6	17.7	17.6
11111	2017	11	3	25.6	26.6	27.4	27	28.7	27.8	27.2	28.5	27.3	27	28	27.8	27.7	26	25.6	22.6	25.2	27.8	26.2	26.4	24.6	21.6	20.9	22.8	22.4	22.7	23.7	22.6	21.3	21.8
11111	2017	11	6	29.2	30	30.7	31.4	31.9	31.6	32.2	31.5	29.9	30	30.2	30.8	31.4	29.8	26.8	23.6	27.6	30.8	29	30	27.8	27	26	27.4	27	27.5	28	27	25.4	26
11111	2017	11	9	30.3	30.3	31.2	32.5	32.5	32.5	32.4	31.4	29.6	30.2	31	31.4	32	29.6	25.1	24.4	28.1	29	30.6	30.4	28.3	27.6	27	27.8	28	27.4	28.3	27	27.1	27.5
11111	2017	11	12	25.4	26.8	27	28.5	29	27.8	27	25.8	25.4	26	26.4	27	28.2	26.6	22.6	23	26.4	27.6	27.4	25.6	24.4	23.7	23.7	24.4	23	22.5	24.2	22.2	22.4	21.8
11111	2017	11	15	24.6	23.8	24.2	27.1	25.3	25.8	26.4	24.2	23.8	23.6	24.4	26.6	26.4	26	21.4	22.6	25.5	25.7	24.4	23.8	23.6	22.4	23	21.4	22	21	22	20	20.4	19.8
11111	2017	11	18	23.8	23.7	22.6	24.9	23.2	25.4	25.4	23	22.5	23.6	22.6	25.2	25	25.7	22	22.4	24.7	25	23	22.2	22	21	21.8	20.2	19	20.2	20	19.3	19.2	18.4
11111	2017	11	21	22.6	22.2	22.4	23.8	22.5	23.8	22	22.2	21.6	22	20.4	23.8	23.6	24.8	21.6	22.2	24.5	24.4	21	21.4	20.2	19.7	21	19.8	19.3	20.3	18.8	17.9	19.6	17.5
11111	2017	12	0	16.9	17.2	16.8	17	17.2	16.6	16.6	20.7	18.8	21.2	21.7	20.8	19.2	18.7	16.8	14.7	15.8	19.2	17.4	16	16.6	16.6	17.3	16.4	17.8	17.8	17.4	17.2	15.3	16.4	15.6
11111	2017	12	3	22	24	22.9	22.4	22.2	23	23	22.7	20	21.4	22.4	24.2	22.8	22	22	20.2	20	20	18	17	18.5	20	21.3	20.6	19.8	20	19.4	16.6	16.6	21.1	21.9
11111	2017	12	6	27.2	27.4	27	25.6	26.6	25.8	25.8	25.3	22.2	22	23	27.8	27	27	25.2	24.5	24	23	18.9	22	24	23.8	25	24.6	25.7	24.6	25	22	23.9	26.8	27
11111	2017	12	9	28.6	28.6	28.2	26.7	27.4	28.5	28.5	25.4	22.3	23.4	25	28.4	28	28.4	26.8	25.4	24.4	25	20.8	25	26	26.6	25.6	26	26.5	26	26.8	24.2	26.2	28.2	28.2
11111	2017	12	12	22.8	22.6	22.4	22.8	21.6	23.7	23.7	23	21.6	22.8	24.1	24.8	24	24	22.4	21.6	21.3	21.3	19.3	21.5	22	21.6	22.6	22.7	22.5	22.8	22.2	21.4	21.5	23.1	22.1
11111	2017	12	15	19.8	20.4	20.4	19.6	19.3	22.3	22.3	22.2	21	22.2	22	21.6	22	19.8	19.8	18	20	19.7	16.8	18	19.2	19.7	20.6	21	20.6	21	19.8	19.8	19	20.6	19.7
11111	2017	12	18	18.8	19.4	19	18.4	18	20.7	20.7	22	21	22.2	22.6	20.4	20.9	18.8	16.8	17	19.4	18.5	16.2	17	18.6	18.6	18.2	20	20	20	19.8	17.4	18.2	19	19.5
11111	2017	12	21	18.2	18	18	17.8	16.5	20.6	20.6	21	21.2	21.8	21.2	19.4	19.2	17.4	15.7	16.4	19.3	17.5	16.2	16.2	17.6	17.3	17.4	18.8	18.9	18.6	18.5	16.4	17.2	17.4	18.4
11111	2018	1	0	15.6	18.2	14.6	12.7	12.1	13.6	10.2	10	11.2	12.9	12	11.2	11.8	13.1	11.2	12.3	13.2	15.2	15.4	14	13.1	13.6	15.1	13.6	17.6	14.4	14.6	12.2	11.8	12.4	13.8
11111	2018	1	3	18.6	18.6	16.2	13.8	12.4	16.3	13	11.2	14	14.4	11.8	13.3	14.4	14.4	13	15.6	16.5	18.1	18	17.2	17.8	15.1	18.8	19.6	19	20	17.3	16.8	17.6	17.8	18
11111	2018	1	6	25.6	24.6	23.4	19.8	17.4	21.8	16.4	13.2	20.6	19.8	15.9	16.5	18.6	16	18	21.4	23	23.8	24.6	23.4	23.5	20.6	25	25.2	23.8	24.4	18.7	21.5	23	23.8	23.3
11111	2018	1	9	24.8	25.8	24.4	20.2	22	23	19.7	17.4	22.6	21.6	17.4	20.2	20	17.7	22	23.5	24.9	25.6	26.2	24.4	25	23.8	26	26	26.5	24.8	22	23.4	24.2	24.7	24.6
11111	2018	1	12	21.6	22.2	20	16.9	18.4	18.8	17	15.2	18.2	17.8	15.2	17.4	17.6	15.4	18.2	20.2	20.8	22.1	22	21.2	21	20	22.8	21.4	22	21.6	19.3	20.6	20.8	20.6	21.4
11111	2018	1	15	19.4	18.6	18.3	14.8	15.4	16	14	12.3	16.3	16.4	13.6	15	15.5	14.5	15.6	18.4	19	20	19.8	16.7	19.3	16.6	19	17.8	18.7	18	16.5	15.4	15.9	16.2	19.2
11111	2018	1	18	20.2	17.8	16.2	14.2	16.2	13	12	12.6	15.7	15	12.8	14	14.2	13.4	14.5	16	17	18.6	17.8	15.1	16.8	16.8	17.6	17	18.9	17	15.7	14	14.5	15.2	17.8
11111	2018	1	21	19	15.6	14.2	13	14.8	12	10.8	12.2	14.2	12.1	11.6	13.1	13.6	12.4	13.1	14.5	15.8	17	16	14	15.2	15.4	14	16.5	17.2	16.6	13	13	13	14.6	15
11111	2018	2	0	14.8	14.9	16.3	16	20.2	20.2	16.4	18.6	19.2	20.6	19.3	16.5	19.6	20.2	20	18	16.2	16.7	17	19.7	20	20	19.5	22	20.9	19.3	19.4	20.9
11111	2018	2	3	17.8	18.2	19.3	20.2	21.2	21.6	19.8	21.3	21.6	22.8	22	21.1	22.8	23.4	22.3	22	21.6	22.8	23.7	24.6	24.4	25.2	25.6	22.8	25.6	23.8	23.6	25.6
11111	2018	2	6	23.6	23.5	24.8	25.6	25	24.4	24.7	25.4	27.2	27	26	27.4	28.6	26.6	26	27	26.2	27.4	28.4	29.4	29.6	30	29.6	28.5	31.2	27	28.9	30.3
11111	2018	2	9	25	25.5	25.2	28.1	27	27.6	27.5	27.8	28.3	28	27	29.6	29	27.5	27.4	28.2	28.3	28.8	30	30.4	30.2	30.3	31.5	32.1	33.6	30.1	30.6	31.4
11111	2018	2	12	22	21.4	22	24.6	24.4	24.4	24.1	24	24.2	24.9	23.6	25.2	25.4	25.2	24.8	24.6	25.2	25.8	26	26.6	26.6	27.8	28.3	29.2	29.7	26.4	27.8	28.5
11111	2018	2	15	17.9	18.9	18.4	22.2	21	20.8	23.4	21.4	21	21.6	20.6	23.2	23.4	21.4	20	22	20.6	21.8	22.2	23	25.2	24.2	25.8	25	26.9	20.3	25	25
11111	2018	2	18	16.4	17.6	17.6	21.7	19.8	17.6	20.4	18.4	22	22	20.4	22.2	22.2	20.7	19.8	20.2	18.6	19.1	21.3	21.4	22	21.6	25.1	24.4	25.7	20.4	24	23
11111	2018	2	21	15.3	16.8	17	21	19	16.6	20.9	18.6	21.2	21.8	18.4	21	20.4	19.2	17.8	17	17.7	17.3	20.5	20.6	20.4	20.8	23	22.2	25.1	19.7	22.8	21.4
11111	2018	3	0	20.4	21.2	22.6	23.6	24.3	22	23.6	17.7	20.6	19.5	19.4	21.8	24.4	24	24	24.8	23.8	23.6	23.5	20.7	21.8	22.9	24.7	25.3	26.2	25.4	22.4	25.2	25.6	24.9	20.2
11111	2018	3	3	25.6	26.6	24	26	26.3	28.6	27.6	26.8	26.8	27.6	28	25.6	25.9	26.6	26	27	25.9	27.6	27	29.4	28.6	27.4	27	27.6	30	28	27	27.3	28	25.7	21.5
11111	2018	3	6	30.2	31.4	30.4	32.4	30.2	31.8	31	30.2	30	31.4	32.2	30.6	31	31.8	32	29.4	31.4	33	32.6	32.7	33.2	30.3	31.5	31.6	32.3	31	30.8	31	31.2	31.5	26
11111	2018	3	9	30.8	32.4	33.6	34.2	33	32.7	31.6	31.2	32	31.6	33.2	33.5	34	33.7	34.4	30.8	33.5	34.4	34	33.6	34	32.9	33	33.4	34.2	32.6	32.4	33.4	33	33.2	28.2
11111	2018	3	12	28.4	29	30	31	30.4	29.5	28.8	29	29	29	29.4	30.2	28.8	28.8	31	29.6	30.4	30	30.5	29.6	30	30.7	30.5	31.5	32	28.4	30.3	31.4	31.5	21.3	26.8
11111	2018	3	15	25.7	25	28.2	27.6	28	25.7	25.2	25.6	24	23	24	27	23.4	26.2	28	26.6	25.8	26.4	27.2	25	27.7	27.8	28.5	29.2	28.2	25	27.2	29.6	28.8	22	25
11111	2018	3	18	23.5	24.4	25.9	25.6	27.2	24.8	22.2	25	22	21.2	22.2	26.4	22	24.5	26.6	25.4	25	25.4	24.4	23.4	26.3	27.2	27	27	26.6	24.2	25.7	27.6	26.6	21.4	23.9
11111	2018	3	21	22.5	23.6	24.8	25	25	24.4	19.6	22	20.6	20.6	22	24.8	22.4	24.8	25	24.6	24.4	24	23	22.6	25.2	25.4	25.2	26.4	27	23	25	26	25.6	20.4	22
11111	2018	4	0	20.8	21.5	24.3	22.7	23.6	22.6	23.2	22.8	22.7	24.4	25.2	20.6	22.4	26	22	25	24.1	21.4	22.8	24.6	27.3	25.8	24.2	26.4	26.3	21.9	21.6	24.6	24.2	22.1
11111	2018	4	3	28.7	26	28.2	27.2	28.2	25.6	24.9	24.6	29	28	28.2	27.4	27.4	29	29	29.9	28	27	28.4	29.8	29	29	27.5	30.5	28.2	26.4	26.6	29.4	20.3	26.9
11111	2018	4	6	32.5	29	32.6	32.8	32.8	29.8	29.7	29	31.1	31	32.4	31.4	31.3	32.8	32.6	34.2	28.9	30.4	31.2	32.8	31.3	31.4	31.9	32.6	33.6	30.8	30.2	32.6	22.3	21.3
11111	2018	4	9	33.2	29.1	33.7	33	33.6	30.7	31.6	32.7	33.4	33.4	32.8	33.2	32.8	33.6	34	35.2	25.9	32.2	32	33.2	24.5	33.4	34.6	33.3	33.9	33.2	30.6	33.6	23.2	22
11111	2018	4	12	30.8	27.3	30.9	29.8	31.2	27.6	29.8	25.3	31	30.6	29	30.3	30.8	22	31.4	32.9	26.2	30.6	29	30.4	25.2	30.4	32.4	32.5	32.1	28.6	28.2	32	23.4	23.4
11111	2018	4	15	27	25.8	27.7	26.4	24.6	26.2	27	24.4	27.6	28.2	23.2	28.2	29	23	27.3	29.5	24.2	29.2	25.6	25.2	25.2	25.3	29.3	29.6	21.8	26.8	25.4	30	21.7	21.7
11111	2018	4	18	25	25.8	26	24.8	23.8	25.3	23.7	23.9	27.2	27	23.6	22.3	27	23.2	27	25.5	21	27.5	22.8	26	24.6	24.4	29.1	29.1	21.4	25.4	25.6	27	21.5	22.3
11111	2018	4	21	22	24.6	25	23.8	23.4	24.2	23.5	23.3	24	25.8	20.4	22.8	26.2	22.6	26.4	25	21.4	24	25.4	26.9	25.6	24.4	27.5	27.4	23	21	25	24.4	21.7	22.1
11111	2018	5	0	22	24.1	21.3	24.6	24.3	24.4	21.5	27.9	28.4	25.1	23.2	21.6	24.6	22.9	24.9	21.4	23.2	26.4	24.1	25.6	24.2	26.6	26.8	25.8	27.4	27.6	27.9	28.4	25	27.8	27.5
11111	2018	5	3	28	29.6	26.3	28.6	27.8	28.8	25	28.8	29.8	28.6	25.6	27.5	30.3	28.3	29.7	22.6	26.6	27.1	26.4	24.4	24.2	28.6	29.4	29.9	30.4	30.6	31.6	28.6	28.7	31.6	24.2
11111	2018	5	6	31.2	32.4	31.2	31	31.7	32	29.6	30.4	31.7	22.4	29.2	30.9	32.6	29.9	32.9	25	30.1	23.7	30.2	27	26.2	31.8	25.6	32	31.6	33.3	33.4	33	32.8	34.6	24.8
11111	2018	5	9	32.4	28.8	31.8	25.6	28.2	33.4	28.3	32.8	26.3	26.4	30.2	32.2	25.8	30.6	34.2	26.2	31.4	29.4	31.7	30.2	28.4	28	27.3	29.2	33.6	34.2	35.4	35	34.8	35.4	28
11111	2018	5	12	29	21.4	28.6	25.3	27	31.6	28.4	31.2	27.7	24.2	28	30.1	27.1	30	31.6	25.2	29.4	26.8	29.5	29	28	28	27.2	29.3	26.8	32.2	33.4	33.2	32.6	33	26.8
11111	2018	5	15	26.3	22	25.8	24.2	24.7	28.8	28.6	29.2	26.3	23.3	24.4	27.2	26.3	27.1	26.6	23.3	27.2	24.7	27.4	26.5	26.8	27.4	25.8	28	28.8	30.7	31	30.6	30	27.4	26
11111	2018	5	18	25.4	21.8	24.2	24	25.7	28.2	28	28.4	26.8	22.6	23.4	25.9	25	26.8	25.4	23.6	27	24.5	27	26.3	26.4	27	25.7	28	26	29	29.6	30.5	28.6	27.4	25.8
11111	2018	5	21	24.6	21.4	24.4	23.8	25.6	28.2	28	28.2	25.6	22.4	22.2	24.7	23.5	26.2	23	23	26.6	23.9	27	26	26.4	27.2	25.8	27.6	26.6	28	28.2	25.6	26.8	27.2	25.6
11111	2018	6	0	25.8	25.6	27.2	26.6	25.5	27.5	28.2	28.2	27.7	26.8	26.8	27.9	26.3	28.6	29.8	25.4	27.8	26.2	27.6	26.4	28	28	28.2	27.8	27.7	26.8	26.7	25.6	27	27.6
11111	2018	6	3	28	28.8	31	31.4	28.7	31.6	31.6	30.4	30.8	30.4	27.2	29.2	27.7	31.2	29.4	28.8	30.5	31	24.3	30.4	32.4	31	30.4	29.4	28.5	27.8	29	28	30.6	30.2
11111	2018	6	6	32	31.5	33.4	27	33.9	32.4	32.6	33.6	34.3	33	30.6	32.5	30.8	33.8	33.2	31	34	34	25.8	33.4	33	32.8	26	31.6	31.3	31.4	29.7	30.4	32.2	33.2
11111	2018	6	9	25.4	31.8	28.2	33.6	34.6	30.4	33.5	32.8	34.4	34.2	31.2	31.9	31.4	35.6	34	29	35.4	34.8	28	34.4	34.2	33.6	28.1	31.4	26.4	33.7	32.2	31.4	32.6	32.8
11111	2018	6	12	24.9	31	25.4	30.7	33.4	31.8	33	32.4	33.2	26.2	30.4	26.4	30.4	33.7	31.4	26	32.8	33.3	28	31.8	31.7	32.8	29.4	30.4	27.4	32	29.3	30	30.2	30.2
11111	2018	6	15	25.6	27	26.1	29.1	30	29	30.4	30.2	31.4	26.4	29.1	26.1	29.7	31.6	29	26.9	30.8	31.3	26.8	29	30.1	30	28	28.4	27.4	29.3	28.4	28.4	29	28.4
11111	2018	6	18	25.5	27.6	26.5	28.6	29	29	30.7	30	28	27.4	28.4	26.3	29	30	25.2	26.7	25	30.2	25.5	28	29.1	29.2	27.6	28	26.8	28.5	28	27.9	28	28.6
11111	2018	6	21	25.4	27.4	26.4	25.1	27.6	28.2	29.6	28.2	27	27	28	26.3	28.6	29.6	25	27.4	25.4	30	26	28	28	28.4	27.7	27.8	27	26.7	25.8	27.4	27.8	28.4
11111	2018	7	0	28.2	27.3	26.4	26.5	27	27.3	27.3	28	27.7	27.4	28	27.4	28.1	27.2	28.7	27.2	26.7	27.8	28.2	28.4	28	26.8	26.2	26.2	27.6	26.8	27	26.3	26.6	27.2	27.6
11111	2018	7	3	31.7	29.5	27.6	28.4	29.3	30.4	32	29.6	28.6	29.2	29.7	30.4	30.6	31.6	30.8	29.2	27.2	29.6	32.8	31	28.8	29.2	28.5	28.6	26.2	27.4	28.2	27.4	30	30	29.9
11111	2018	7	6	33.4	32.8	28.8	30.6	31	32.4	33.2	32.4	30	31.8	31.2	32.7	31.8	33.7	32.9	32	28.4	33	35.4	34.6	28.1	29	32.7	27.8	26.6	27	29	28.7	29	30.4	31.8
11111	2018	7	9	33.2	31.7	29.4	29	32.5	34	33.9	31.6	31.2	32.4	33.2	32	34	34.5	33.2	33.7	31	34	37.2	35.6	29.8	31.4	25.2	25.8	29.4	28.6	29.4	28.4	31.8	30.1	33.1
11111	2018	7	12	29.4	30.4	27.8	25.6	31.2	32.3	32.2	31	30	30.4	31.8	31.1	31.4	32.9	29.8	30.7	30.6	32.8	35.3	31.2	30.1	30.6	27	27.2	28.2	27.4	29	28.8	30.3	29.1	28.6
11111	2018	7	15	29.5	29.4	25.6	25.8	28.9	29.7	30	29.4	29.2	29.4	30.4	30.1	29.7	30.9	29.1	29.5	28.8	30.6	33	30.6	29.2	29.3	26.4	27	27.3	26.8	28.4	27.8	28.2	28.1	28.6
11111	2018	7	18	28.7	26	25.8	26.7	28.7	28.9	29.2	28.7	28.6	28.8	29.4	29.5	29.4	29.1	28	28	28.2	29.6	31.4	29	28.3	28.4	26.8	27.2	26.9	26.8	26	27.6	28	28	28.1
11111	2018	7	21	26.9	25.8	26.2	27	27.5	27.9	28.4	28.2	28	28.2	27.6	28.6	28	28.9	27.4	27.6	28.1	29	30.4	28.4	27.4	28	25.8	27	26.9	26.8	26.6	27	27.6	27.8	27.4
11111	2018	8	0	26.8	27	25.8	27.2	28	26.2	27.4	27.6	27.5	27.5	28	28.4	27.8	28.2	28.4	27	27.6	27.6	29.6	28.6	26.6	27.7	28.4	27.6	28.1	27	27.2	27.6	27.9	27.6	27.8
11111	2018	8	3	29.6	28.8	27.4	28.4	29.4	28.6	30	30	29.6	31.2	30.3	30.2	30.6	30.8	32.2	30	30.2	32	28	31.4	27.6	29.3	30.9	29.4	30	30	29	30.2	28.9	30.1	30.4
11111	2018	8	6	30.8	27.2	29.6	28.2	30.4	33.2	31.4	32.2	31.8	32.8	33	28.3	33.4	33.6	34	32.2	32.6	34.2	32.6	32.7	31.8	32.9	32.3	31.6	32.7	29.8	31.2	32	29.5	32.1	33.4
11111	2018	8	9	32.2	30.5	31	30.7	31	34.1	33.4	32.1	31.8	34.4	34.3	29.9	34.5	35.6	34.6	34.4	33.5	36	32.6	30.2	31.9	31.6	32.6	32.1	33.4	33.2	31.3	29.8	29.6	31.4	34
11111	2018	8	12	27.4	27.1	29.8	30.2	30.7	30	31.4	32.4	30.6	32.8	31.4	30	32.5	33.1	32.6	32.2	32.6	34	30.8	29.2	29.7	31.1	28.6	29.7	31	31.8	30.6	30.2	30.5	30.8	32.4
11111	2018	8	15	26.8	27	28.4	29.3	28.4	28.4	29.8	29.4	29	30	29.8	29.5	30.5	31	30	30.2	30.2	31.6	30	28.2	28.7	29.8	29.4	29.3	29.6	30	29.4	29.2	29.2	29.4	30.2
11111	2018	8	18	26.8	26.6	28.4	28.3	27.6	27.8	28.4	28.5	28.4	29.2	29.1	28.2	29.6	29.2	29.8	29.6	30.2	30.8	29.6	27.8	28.6	29.1	28.8	28.8	29.2	29	28.6	28.6	28.3	28.4	29.2
11111	2018	8	21	27	26.4	27.6	28.1	27.6	28	28	28	28	28.8	28.5	27.8	28.9	28.6	28.4	29	28.2	29.4	28.7	27	28.2	28.7	28.4	28.3	26.8	28	28.2	28.2	27.9	28	28.2
11111	2018	9	0	28	27.4	27.4	27.5	27.4	26.4	26.8	27.5	27.3	27.7	27.6	27.7	27.6	27.7	26.3	27.9	27.8	28.6	29.4	27.1	26.4	25.8	27	27.6	28	28	28.2	26.2	28.4	28
11111	2018	9	3	31.4	28	30.4	30.2	29	30	28.8	30.2	29.8	29.7	31	30	25.5	29.2	30.4	29.7	32.2	33	32.8	30.4	31	28.6	31	31.4	30	30.6	31.2	29.7	30.6	31.6
11111	2018	9	6	32.7	31.3	31	33.7	32.8	32	30.6	33.1	31.9	32.2	32.9	32.9	26.7	33.1	32.6	33.8	34.6	35.3	35.6	33	31.6	32.2	32.4	32	32.6	33	33	33.8	33.6	35
11111	2018	9	9	32.2	31.3	32.2	32.4	32.3	31.8	32.3	34.4	33.9	33.3	30.2	32.9	29.6	28.7	33.2	34.6	35.3	35.2	36	33.8	31.4	31.7	32.5	33.6	32.1	33.4	26.4	35.2	33.8	35.2
11111	2018	9	12	29.6	26.4	31.3	28	31.4	30.6	30.5	31.3	31.3	29.9	27.8	28.2	29.3	29	31.8	32	32.8	32.8	32.8	30.6	26	28	31.2	31	30.1	30.2	27.3	32.2	30.6	32.5
11111	2018	9	15	29	26.8	29	28.8	29.8	28	29	29.7	30	28.6	27.8	27.6	28.2	27	28.9	30.4	31	31.2	30.6	25.4	26	27.4	28.8	29.7	29	29	26.8	29.5	29.2	29.6
11111	2018	9	18	28.2	27.6	28.6	27.8	28.5	27.4	28.3	28.7	29	28.2	27.5	28.2	28.1	26.6	29.4	29.2	29.7	30.4	30	25.2	26.4	27	28	29.3	28.2	28.4	27.6	29	28.7	30
11111	2018	9	21	27.8	27.6	28	27.3	27.4	27	27.8	27.8	28.4	27.8	27.6	27.8	27.8	26.4	28.2	28.2	29.2	30	27.4	26	26.6	27	27	28.5	27.8	28.4	26.9	28.6	28.2	29
11111	2018	10	0	28.3	24.4	27.4	27.4	26.6	25	24.6	25.3	25.9	24.9	24.4	24.2	23.4	22.6	22.6	23	21.7	22.3	23.5	23.9	24	23.4	23.3	22.4	23.2	21.3	21.8	24.1	21.4	22.2	23.4
11111	2018	10	3	32.1	32.1	32.4	30	30.4	30.2	30.8	31.4	29	27	25.2	24.2	24.4	24.8	27.8	28.2	28.8	28.9	28.4	29.2	28.8	29.6	28.6	29.1	28.7	28.6	28	24.9	23.7	25.2	29
11111	2018	10	6	35	34.6	34.9	31.8	33.6	33.4	33.6	33.7	32	26.7	26.7	25.6	26	27.4	30.6	30.6	31.1	31.4	32	31.7	31.8	32	30.6	32	31.6	31.5	31.4	25.1	25.7	28.9	30.8
11111	2018	10	9	35.4	35	35.5	31.6	32.6	31.9	34.1	34.8	32.1	26.7	25.4	26	25.2	29.2	32	32.3	31	32	33.3	32	32.6	32.5	32.2	31.8	31.8	31.7	32.6	24.4	25.6	29	30.8
11111	2018	10	12	32	32.4	32.6	29.4	29.2	28.3	30.9	30.2	28.6	25.8	25	24.6	26	27	29	28.3	27.7	28.4	28.8	28	28.2	29.4	28.3	28.2	28.3	27.7	28	22.4	24.3	26	27.7
11111	2018	10	15	28	29	29.9	27.5	29.2	26.8	28.2	27.1	27.2	25.2	25	24.2	25.4	24.4	25	26.6	25.3	26.8	26.8	26.2	26	26.3	26.6	25.4	26	24.8	26.7	22	23.6	25	25.4
11111	2018	10	18	26.4	29	28.6	27.2	27.4	26.1	27	28	26.3	25	25	24.2	23.4	23.4	25.2	25	24.1	24.6	25.3	25.2	25	24.7	24.3	24.2	24.6	24.4	26.4	21.4	23	24.2	24.1
11111	2018	10	21	25	28.4	27.7	27	25.6	25.1	26.2	27	25.5	24.6	24.6	23.6	23	23	24.8	23.2	23	23.6	24.4	24.6	24.2	24	23.2	24	22.8	23	24.8	21.4	22.6	24	23.2
11111	2018	11	0	22.5	23.2	24.5	23.8	24.7	24.7	23	22.2	18.9	18.8	19.4	19.1	19.4	19.4	20.2	22.2	23.5	20.2	18.9	17.6	18.1	18.6	19	17.8	17.8	17.5	20.1	18.7	17.7	17.9
11111	2018	11	3	29.2	29.2	27.8	26.8	27.8	24.6	25.2	24.8	25.8	26	25.8	25.6	26.2	24.6	25.3	24.8	26	24.8	24.7	23.8	23.4	23.8	23	23.4	24.2	24.2	25.2	25.2	25	23.4
11111	2018	11	6	31	30.6	30.7	30.8	32	29.4	26.1	29	28.6	27	28.6	29.2	28	29.2	29.8	30.4	28	28.4	28.8	27.4	27.8	27.7	28	28	28.2	28.8	30.4	30.4	28.6	27.6
11111	2018	11	9	32	28.6	32.2	31.3	32	29.7	28.8	29.4	29	28	29.1	30.2	29.7	29	30.2	31.1	29.5	29	29	28.1	28.2	28.9	28.4	27.8	28.3	29.2	30.6	30	28.6	27.4
11111	2018	11	12	28.8	26.9	28.2	28.6	28.9	26.7	25.7	26.4	23.4	23.4	24.2	25.3	24.7	24.4	25.2	25	26	23.7	24	23.2	23.3	23.5	23.2	23.2	23.5	24.2	25	24	23.4	23.4
11111	2018	11	15	26.6	26	26.2	27	24.5	24.4	23.4	23.6	21.2	21.2	21	24.2	21.8	22.2	23.4	22	24.2	20.7	20.4	20.9	20.8	21	20.8	21.2	20.7	22.8	23.8	21.8	22	20.6
11111	2018	11	18	25.4	25.2	24.4	26.4	25.8	23.3	22.2	22.6	20.3	20.2	20	21.4	21	21.2	22.6	22.8	21	19.4	19.4	19.9	19.5	19.9	19.6	19.7	19.5	21.2	22.2	19.8	20.3	19.4
11111	2018	11	21	23.4	24.9	24	25.4	25	23	22	20.4	19.5	19.8	19.6	20	20.1	20.6	22	23	20.4	19	18.4	18.6	17.9	18.4	19.2	19	18.8	20.6	21	18.9	19.1	20.6
11111	2018	12	0	21.4	17.4	17.2	18.6	18.7	19.8	16.7	18.2	16.5	15.8	15	16.1	15.7	18.2	18.5	20	20.4	17.5	16.4	14.7	14.7	16.5	15.6	16.7	17	15.8	15.4	14.6	13.4	14.1	13.1
11111	2018	12	3	22.6	23.3	23.4	23	22.2	21	22	20.2	22.3	21.7	21.2	22	22.7	22.6	19.8	19.7	20.4	18.3	16.3	15.8	18.6	19.1	18.6	19.7	18.8	18	17.7	17	16	16.7	18.8
11111	2018	12	6	26.6	26.3	27.6	26.8	26.4	25	26.1	25.2	26.4	26.4	26.8	27.3	26.8	27.2	25	24	21.4	18.3	17	20.8	23.4	24.2	24.2	24.3	24.1	23.8	22.4	21.8	21.6	23.6	25
11111	2018	12	9	27.4	27	27.4	27.4	27.6	26.5	26.6	26.2	27.2	26.4	27.4	27.7	28	27.8	26.4	26	19.2	18.8	19.5	22	24.3	24.4	25.8	26.1	24.6	24.3	23.6	23.4	22.9	25.4	27.6
11111	2018	12	12	23	22.4	22.4	23.3	23	22.1	21.6	22.7	22.4	21.2	23.2	22.4	23	23.8	22.2	23.2	20.2	18.6	18.4	18.2	20.4	21.8	20.2	20.8	20.6	20	19.8	18.8	18.9	20.8	21.8
11111	2018	12	15	20.1	20.8	20.2	21.3	22	20.9	19.2	20.8	20	18.2	19.7	19.4	20.8	21.8	20	22.2	19.7	18.2	15.6	15.8	18.6	19.2	20	19.6	19	18	18	16.9	17	15.6	18.2
11111	2018	12	18	18.5	20.8	20.4	20.7	21.1	17.8	19.2	20.1	18	17.2	19.5	18.2	21.8	20	21.1	22	19.7	17.4	15.5	14.8	17.7	17.2	17.3	18.5	16	17.8	17.2	16.1	15.6	15.3	17
11111	2018	12	21	18	17	18.4	19.1	20.4	17.4	18.4	18.4	16.8	15.2	17.4	16.8	18.4	19.1	20.3	21	18.6	17	15.1	14.6	17	16.6	17	17.8	16	16.2	16	14.8	14.4	14.2	14.6
11111	2019	1	0	14	13.8	13.7	13.1	12.4	13.2	13	13.6	16.9	14.6	14.7	13	13.4	14.2	17	15.6	15.3	14.8	16.4	16.2	16.4	15.1	14.8	15.5	16.4	16.4	20.6	19.9	17.9	15.3	13.6
11111	2019	1	3	19.2	19.8	20.1	18.1	18	19.3	21.2	18.4	19.3	18.8	17.8	18	19.6	20.4	19.2	18	18.9	19	18.4	19	20.6	20.2	21.6	22.2	21.4	22.1	22	19.6	18.3	18	19
11111	2019	1	6	26	25.8	25.2	22.6	24.6	25	26	24.6	23.8	23.6	24.4	24.2	24.8	24.6	22.6	23.8	25.2	25.2	24.6	24.4	26.4	26.8	27.4	26.9	27.6	29.4	27.6	23.3	22.3	21.6	25.4
11111	2019	1	9	27	26.4	25.6	24.4	25.2	26.9	27.8	26.1	25.3	25	25.5	25.2	26.3	26.2	25.2	26.3	26.8	25.9	25.4	25.8	28.2	28.3	29.4	28.2	29.9	29.8	29.6	26.4	23.7	23.4	26.7
11111	2019	1	12	21.2	21.6	21.1	19.2	19.6	21.9	21.5	21.7	21.6	21	20.9	20.4	22.7	22.1	21.4	21.6	21	21.8	21.8	22.4	22.6	23.1	23.3	24.6	25.1	25.1	25.8	23.8	20.9	20.5	23
11111	2019	1	15	18.4	18.4	19.3	16	18.8	17.3	20.7	19.9	17.6	17.2	16.6	18.4	20	20	18.6	19.1	17.4	17.3	20	20.2	19	18.6	19.6	19.6	20.8	24.4	23.6	21.7	18.5	18.1	18
11111	2019	1	18	16.9	16.7	17.7	15.6	16.6	15.9	17.5	19.3	16	15.6	16.4	16.6	18.8	18.6	18.2	17.9	17	18.3	19	17.8	17.2	17	17.9	19	19.8	22.4	22.8	20.8	17.3	17.8	16
11111	2019	1	21	15	16	15.3	13	14.4	14	15.2	17.7	16.8	15	13.8	14	16	17.8	15.6	16.5	14.6	17.8	18.4	16.6	16.2	15.2	16.4	17.6	16.8	21	21.2	19	16.1	16	14
11111	2019	2	0	13.8	15.6	15.1	15.2	14.4	13.4	14.8	16.4	19	17	16.4	17.4	18.7	18.4	17.1	20.2	19.2	15.1	15.8	20.1	18.2	20.6	22.5	22	21.2	18	18.9	18.7
11111	2019	2	3	21.4	22	21.7	21.9	21	19.9	22.2	23	20.2	19.4	19	21.2	22.3	22	24	21.8	16	20.9	22.8	22	24.1	22	24	22.4	18.3	19.6	18.8	19
11111	2019	2	6	28	27	26.6	27.1	26.1	25.6	27	28.2	23	25.2	24.6	26.5	27.6	28.2	28.8	23	22.2	26.4	27.6	26.3	30	28.6	29	27.4	24	23.6	23.4	23.9
11111	2019	2	9	28.6	27.6	28.1	27.1	27	27.7	29.2	29.7	26.6	25.4	26.8	28.3	29.4	29.6	29.2	24.2	24.4	27.2	29	30	29.6	31	31.8	30.4	23.7	22.4	25.5	20.6
11111	2019	2	12	24	24	23	24.1	23.6	24	24	26.3	23.6	22.8	23.4	24.8	25.6	26.4	26.4	23.2	23.2	23.2	25.7	27.4	25.8	28	28.4	26.4	22	20	18.7	21.2
11111	2019	2	15	18.6	20.7	19.1	19.2	18	19	19.8	24	21	20	20.5	21.9	23.2	24	20.6	19.6	18.5	19.2	21.4	20.6	21.8	24.3	24.4	22	20.8	19.5	18.2	19.8
11111	2019	2	18	17.3	17	17.5	16.4	18.2	17.2	18	21.5	19.4	18.2	19.2	20.9	20.8	20.8	22	18.4	16.2	18	22	19.2	20.2	24.2	23.4	22.4	20.3	19.3	18.5	19
11111	2019	2	21	16.4	15.2	17.2	22.6	16	16	17	20.6	17.6	17	18.2	19.2	18.6	18.6	20.4	19.4	15.5	16.4	20.8	18.6	20.4	23	23.4	21	19.4	19.1	18.4	18.4
11111	2019	3	0	17.4	13.6	16.9	18.8	20.4	20.4	21.8	19.2	17.1	18.2	22.1	23.6	24.2	24.8	24.3	25.4	24.5	22.1	23.3	23.8	23.7	24.4	23.2	20.5	21.2	22.4	22.7	20.6	22.6	24.4	26
11111	2019	3	3	21.8	21.6	22.1	22.4	19.5	22.6	24.2	24.8	25	25.7	25.2	26.4	24.3	25.2	29	30	28.1	24	26.4	26.6	26.7	27.7	27	28.6	29.5	29	26.4	27.8	28.6	29.8	27.4
11111	2019	3	6	24	25.8	25.9	22.8	24.4	26.8	27.4	28	28.4	30.1	28.5	30.3	30.2	31	33	33	32.4	28.8	27.6	31.2	32.4	30.9	31.2	31.8	34	33.4	24.1	31.4	32.4	31.9	31.8
11111	2019	3	9	26.8	26.2	27.5	25.8	24.4	27.6	29	29.2	29.8	30.2	29.4	33	32.4	33.4	32.8	33.5	34.2	29.6	30.4	33.2	33.6	33.2	32.9	34	35	33.7	27	33	33.6	32.8	32.8
11111	2019	3	12	23	23.3	24.7	23.4	24	26	25.6	26.3	26.4	28.2	28.4	30	30.4	30.2	30.5	30.9	31.4	27.8	26.4	28.6	30.2	31.3	30.2	30.8	31	28.9	26.6	30.2	31.2	31.6	31
11111	2019	3	15	19	20.9	21.1	22.7	22.4	22.4	22	22.1	21.2	26.6	25.6	27.3	27.4	25	28	26.5	29	26	24.5	26.2	27.4	28.6	25.6	27.2	27.4	26.3	22.6	26.3	29	29.4	24.5
11111	2019	3	18	16.8	17.5	20	22.1	21.6	22	22.4	18.7	20	24	24.4	25.9	26.3	25	27.1	26.9	25	23.8	24.7	25.1	26.4	25.4	23.8	24.9	24.6	25.3	22.5	24.3	28	27.6	22.9
11111	2019	3	21	14.4	16	18.6	22	21.4	21.6	19	18	18.6	22.8	23.4	24.8	24.4	25.8	25.8	25.7	22.4	23.9	24	24	24.6	22.6	22	23	23	25	21	23.4	26.2	26.4	21.4
11111	2019	4	0	18.5	25.4	19.1	23.7	25.3	25.4	20.3	23.1	21.3	19.2	23.9	24.2	25.2	21.4	26.4	27	24.5	25.4	24	24.9	23.5	24	24.2	25.9	28.2	27.1	26.4	28.6	28.5	28.5
11111	2019	4	3	24.1	27.6	24.6	27.9	26.9	20.3	25	28.2	26.4	21	28.8	26.1	30	29	28.1	29.7	27.6	29.3	31	30.4	30.4	29.6	30.6	32.4	33	30.7	29.8	30.2	31.2	31.1
11111	2019	4	6	28.9	31.2	30.1	31.6	29.3	30	28.4	27.2	20	25.6	32	31	31.8	31.9	32.5	33.2	32.8	32.3	34	33	34	32.8	33.8	35.1	35.8	34.8	32.6	32.4	34	33.7
11111	2019	4	9	30.4	24	31.2	33	29.4	32.6	27.8	32.2	26	27.7	32.9	32.7	32.8	33.8	33.7	34	34.8	33	34.9	34	35.1	34	34.9	36	37	33.6	34.4	35.6	35.2	35
11111	2019	4	12	28.4	24.6	29.2	30.7	28.8	29.3	27	22.4	24.8	26.5	26.7	28.4	22	31.6	31.8	32	31.4	30.4	33	32.2	32.9	31.4	32.7	33.6	34.7	32.6	33	33.4	33.6	33
11111	2019	4	15	26.6	21.1	24	28.3	28	27.5	24	22.2	20.2	23.9	26.7	26.2	23.8	27.6	29.9	30.1	29.4	26.6	30	27	31	28.2	29.2	30.4	31.6	31	31	30.6	30.6	30.4
11111	2019	4	18	25.8	20.9	22.2	26.7	27.4	20.7	23.8	22	20.2	23.1	24.2	25.6	24.4	28.2	28.5	28.8	27.7	25.6	28.6	25.6	24.1	26.2	27.3	29	30.4	29.2	29.8	29.2	29.4	29
11111	2019	4	21	25	20	22.8	26.1	26	21	23.4	21.4	19.2	23.3	24	25.4	21.8	27.2	27.5	27.4	26.8	24.2	27	24.4	24.3	25	26.3	28.4	28	26.6	29.4	28.8	28.4	28.4
11111	2019	5	0	18.5	25.4	28.7	25.4	23.5	27.2	27.5	28.1	28.4	28.6	29.2	27	29	24.1	25.8	25.6	28	27	25.6	26.8	28.9	28.5	23.8	28.6	22.2	26.5	28.7	25.4	28.3	28.6	27.1
11111	2019	5	3	24.1	27.6	32.2	27.4	29.4	30.3	30.2	29.7	30.2	31.7	31.4	31.3	31	27.8	30.6	30.2	31	28.2	30.6	29	31.7	31	28	30	25.6	30.7	31.4	32	31.4	31.2	30
11111	2019	5	6	28.9	31.2	29	25.2	31.9	33.3	33	34	34	34	33.8	34.8	34.3	32.7	33.8	33.7	34.1	32.8	33.6	33.4	34.7	31.4	31.4	31.2	28.4	33.3	34.1	33.8	34.8	34.6	33.7
11111	2019	5	9	30.4	24	30.2	24.8	33.6	34.8	34.4	34.8	35.8	36.2	35.3	35.4	35	34	35	33.8	35.3	34.6	34.2	35.3	36	34.1	32.6	32.7	28.1	34.8	35.5	35.9	36	35.8	34.6
11111	2019	5	12	28.4	24.6	25.2	25.2	31.9	32.8	33	33.4	33.2	33.7	33.4	33.6	33.2	32.6	33	32.2	33.1	33	28	34	34.2	33	30.8	28.6	28.1	33.4	30.8	33.9	34	33.6	32.9
11111	2019	5	15	26.6	21.1	24.6	25.4	29.5	30	30.2	30.4	30.5	30.8	30.9	31.2	29.1	31	29.8	29.5	24.9	27.2	29.1	29.9	32.4	31.2	30.4	27.6	27.6	31	28.4	32.3	32.2	31.4	26.5
11111	2019	5	18	25.8	20.9	24.8	25.2	28.5	28.6	29.2	28.8	29.4	29.4	29.6	30	23.3	26.5	28.8	28.8	25.5	29	26.5	28.5	30.4	23.5	29.4	25.4	26.8	29.1	29	30.1	30.4	30	26.4
11111	2019	5	21	25	29.2	25	24	27.7	28.1	28.8	28	28.9	29.2	25.7	29.2	23.4	25.4	26.2	28	26	27.4	26.5	29	28.6	23.7	28.8	22.4	26.4	28.7	28.4	28.8	29	29	27.9
11111	2019	6	0	27	28.2	25.1	28	26.5	25.8	25.9	26.7	27.7	27.8	28.4	28.7	29	29.3	29.7	27.3	29.1	25.6	27.8	28.2	28.5	28	28.2	28.6	29.3	28.8	29	28.8	27	28.4
11111	2019	6	3	26.1	27.4	27.8	30.6	23.8	28.6	28.6	29.8	27.5	31.2	31	32.8	30.6	30.4	26.8	30.5	31.7	28.8	32.8	29.8	32.1	28.9	31.6	31.8	32	31.2	27.6	30	29.6	32
11111	2019	6	6	31.4	23.2	29.7	25.2	25	31.3	31.6	32.6	30.7	33.4	33.7	35.1	33.4	29.8	25.7	33	33.9	33.6	35.3	29.7	34.4	32.3	34.4	34.3	33.9	34	30.7	32	32.8	33
11111	2019	6	9	31.8	27.8	29.4	29.4	25.5	31.1	31.2	31.8	27.4	35.2	34	36	32.4	31.7	26.5	34.8	34.6	33.6	34.8	34	32.3	31.4	35.6	35.8	35.4	34.8	31.6	27.5	34.4	34.2
11111	2019	6	12	30.8	27.8	28.6	27.7	26	28.8	29.2	29.8	29.2	33.2	33.6	34	33.9	31	27.3	33.3	32.8	33	34	32.4	31.5	32	33.8	34	33.8	33.7	32.2	27	33	29
11111	2019	6	15	29.8	26.4	27.4	26.9	25.8	27.4	27.7	28.2	28.8	30.8	30.4	31.4	31.7	30.3	26.6	31.2	31.2	30.5	31.2	30.6	30.1	30.4	31.4	31.6	31.6	31.5	29.8	26.8	30.5	28.8
11111	2019	6	18	29.4	26.1	28	26.5	25.8	27	27.3	27.9	28	29.4	30	31	31.1	29.9	26.1	29.5	25.4	29.5	31	29.7	29.4	29.4	30	30.2	30.2	30.1	29.3	26.9	29.4	28
11111	2019	6	21	28.4	25.6	27.8	26.2	25.8	26	27	27.8	27.6	28.6	29.4	29.8	30	30.1	26.4	29	26	28.5	30.4	28.8	28.8	28.4	29.2	29.8	28.6	29.4	29	26.8	29	28.4
11111	2019	7	0	28.2	26.1	27.1	28	28.2	27	26.8	28	28	28.1	28.2	27.4	27.6	24.8	27	28	27	28.4	28.4	28	28.6	29.1	28.7	28.8	26.8	26.4	26.5	26.9	27.2	27.7	27.5
11111	2019	7	3	32	27	27.8	30.6	30	29	28.8	29.6	29.3	29.2	29	29	29.6	26.4	26.9	29.8	30.6	29.8	31.7	32.2	31.6	31.8	30.8	30	29.8	26.8	28.6	29	29.8	28.6	30.2
11111	2019	7	6	32.4	29.8	32.5	32.2	33	29.2	28.8	30	31	31.3	30.2	31.6	32.2	28.8	25.9	32.6	34.6	31	31.6	34	33.9	33.4	33	33.4	32.9	29.2	29.6	30.6	32	28.6	31.1
11111	2019	7	9	33	31.3	33	34.1	33.6	29.8	30.2	27.9	30.2	32.2	26.8	25.8	32.6	28.8	30	34.4	34.8	33.8	33.6	35.1	35.4	34.4	35.4	32.7	31	29.8	30.1	31.8	32.1	31.3	28.4
11111	2019	7	12	30	28.3	31.2	31.8	31.7	29.8	28.8	27.8	29.2	28.1	26.1	25.7	26.4	28.8	27.8	28.6	32.8	32	32.2	32	32.6	31.8	32.6	30.7	30.2	29.2	29.3	30.6	28.9	29.1	28.8
11111	2019	7	15	28.9	28.1	29.4	29.5	29.8	28.7	28	28.4	28.8	28.2	26.2	26.4	26.4	27.4	27	28	29.8	29.4	30	30.7	30.7	30	30.3	29.9	29	28.4	28.4	29.2	28.4	28	28.4
11111	2019	7	18	28.4	28	28.6	29.3	28.6	28	28.1	28.2	28.7	28.4	25.6	27.5	25.6	26.8	27	27.5	29	29	29.2	29.7	29.8	29.4	29.8	26.8	27.6	27.2	27.9	28.4	28.3	28	28.2
11111	2019	7	21	27.2	27.4	28.2	28.4	27	27.2	27.6	27.8	28.4	28	25.6	27.8	26	26.8	26.6	27	28.6	28.6	28.8	29	29.4	29	29.6	26.9	27.2	26.6	27.2	28	27.6	27.7	28
11111	2019	8	0	27.4	27.6	27.4	27.9	28.8	29.3	28.2	26.8	26.6	27.3	28.1	26	27.5	27.2	27.7	27.4	27	26.8	27.4	27.8	27.6	28.8	27.6	26.4	26.6	28.2	27.6	28	28.2	27.9	29.2
11111	2019	8	3	31.2	30	29.2	30.1	33.2	32.2	27.8	27.1	30	31.2	32	32	29	27.4	30.2	29.8	29	31	30.2	31.2	31	32.8	29.6	28.4	30.3	30.6	30.6	30.4	30.8	32.4	30
11111	2019	8	6	31.6	32.4	30	34.7	34	33.9	32.3	28.9	32.2	33.2	31.7	32.2	29	26	28.3	32	31.8	31.7	33.4	34	32.2	35	31.4	30.4	33.5	33.9	33.4	33	34	33.9	30.4
11111	2019	8	9	32.6	33.8	28	34	35	34.6	31.8	26.4	33.2	34.6	35	34.1	29.8	27.6	31	33.4	28	31.4	34.4	33.8	34.6	31.3	32.4	31.8	33.7	34.3	34	33.2	35.2	34.8	33
11111	2019	8	12	30	31.4	30.2	32	33.6	32.4	28.1	25.8	31	33.4	34	33	27.8	27.9	27.6	30	29.6	30.8	32	32.6	32.9	28	28.2	27.6	32.4	32	32.6	31.4	33.2	32.4	31.6
11111	2019	8	15	29.2	29.4	28	30.6	31.1	31.2	28.3	27	28.9	30.3	31.6	30.5	26.6	28.1	27	28.4	28.3	29	29.8	30.2	31.1	27.6	28.2	27.9	30	30	30	30.2	30.8	30.6	29.9
11111	2019	8	18	28.8	28.6	28.3	29.6	30.6	28.4	26.7	27.6	28.3	29.5	30.6	28.2	26.6	27.7	27.2	28.2	27.8	28.1	29	29.2	29.3	27.8	28.3	27.6	29.2	29	29.2	29.4	29.7	30.4	29.5
11111	2019	8	21	28.2	28.2	28	29.2	30	28.2	26.7	27.2	27.8	28.5	29	27.6	27	27.6	27.2	27.2	27.1	27.6	28.6	28.8	29.2	27.8	27.2	26.4	28.3	28.6	28.6	28.8	28.4	29.6	28.8
11111	2019	9	0	28.2	25.2	27.3	28.1	27.6	27.7	27.2	27.2	27	27.6	27.8	27.2	27	27	27.6	28	27.9	27.4	26.8	28.6	28	27	26.6	26	25.2	24.7	25.2	25.8	25.6	24.3
11111	2019	9	3	33.3	29.6	29.6	29.6	30.2	30	29	29.2	29.8	30.7	30.2	27.6	27.8	29.5	31	30.4	31.4	32.4	32	32.8	33	30.4	29.6	28	28.4	27.4	30	28.8	27.4	27.2
11111	2019	9	6	34.3	32.6	33.6	32.2	32	31	30.4	32.4	33	33.4	33	30.6	29.4	32.8	33.7	33.6	34	34.4	33.6	33.5	33.4	30.2	32.8	30.8	29.4	30.6	31.8	28.6	29.6	29.8
11111	2019	9	9	35.2	34	34.1	33.2	33.7	32.9	31.8	32	27.6	28.4	32.8	29.6	26.6	33.5	34.3	33.3	35	35	32.8	34.6	29.2	27	31.8	28.6	24.4	31	31.5	29.2	26.4	29.2
11111	2019	9	12	33.6	31.2	32.2	31.8	31.2	31.1	30	29.9	27.4	29.6	29	27.7	27.2	31.5	32.1	31	31.6	31.8	32	29.4	29.5	29.2	27.1	25.8	24.2	29	29.2	25.6	24.3	27.6
11111	2019	9	15	31.2	30.2	30.1	30	29.8	29.6	28.8	28.7	28.2	28.6	28.4	27.3	27.6	28.6	30.4	29.2	29	29.6	29.4	29	28.3	26	26.4	25.6	25.1	27.2	28	26	24.6	26.7
11111	2019	9	18	29.6	29.7	29.4	29.4	28.8	27.6	28.2	28.4	28.4	28.3	27.9	27.4	27.6	28.4	29.5	28.5	28.2	28.6	28.3	29	27.4	26.2	26.9	25.2	25.4	26	27.3	25.8	24.8	26.9
11111	2019	9	21	25.4	28	28.8	28.6	28.4	27.4	27.6	27.9	27.4	28	27.4	27	27.2	28	28.6	28.3	28	28.4	28	28.6	27.2	26.4	26.4	25.4	25.2	26.2	26.4	26	24.8	26.3
11111	2019	10	0	25.9	26.1	26.3	26	26.5	26.6	25.4	25.7	25.8	24.5	24.6	24.7	24.4	24.8	25.4	27	24.6	25.4	25.9	26.6	26.7	23.5	26.3	23.6	22	24.1	23	22.4	22.6	22.7	23.4
11111	2019	10	3	27.6	28.1	29.8	30.4	28.8	31	30.4	27.6	31	25.7	28.2	29.8	30	29.4	30.5	28.8	30	31.8	31.6	31.4	30.8	28.2	29.3	23.2	23.3	24	24.2	26.4	28.1	29.1	28.2
11111	2019	10	6	30.2	30.8	31.7	32.6	33.8	28.8	29.8	31.4	32	28.9	31.4	32.6	32.6	32.8	32.7	25.2	33.2	33.4	32.9	34	33	32.5	30	23.5	24.8	23.3	29.1	30.2	31.1	31.5	31.4
11111	2019	10	9	25.6	32.8	32.8	33.6	35	30.5	28.6	31.6	29.7	25.6	32.2	31.7	32.8	33	33.8	30.4	32.8	33.8	34	33.9	32.6	32.1	25	22.3	25.1	26	28	30.7	31.7	31.6	31.6
11111	2019	10	12	26.7	30	29.6	31	30	28.1	27.9	28.4	27.7	25.4	28.8	28.1	29.6	30.2	30.4	27.8	28.8	30.9	29.8	30.4	29.7	28.6	26.1	22	23.8	25.4	25.6	27.1	27.8	27.7	28
11111	2019	10	15	26.5	28.3	27.4	29.2	27	27.3	26.7	27.8	26.7	25	26.8	26.2	28.2	28.3	27	26.2	27.4	29.3	28	28.3	28.4	26.7	25.9	22	24.5	24.6	24	24.9	24.9	25.7	26.6
11111	2019	10	18	26.3	27.4	26.6	27.6	27.4	26.1	26.5	26.4	25.6	25.2	26	25.4	26.4	27.4	27.9	25.8	26.6	26.8	28	27.5	26.3	26	25.6	22.1	24.6	24.1	23.5	24.3	24.1	25.3	26
11111	2019	10	21	26.2	26.6	26.2	27	27	25.4	25.7	26	25	24.8	25.4	24.8	26	26.3	27.4	25	26	26.4	27.2	27.1	25.8	26.2	24.2	22	23.7	23.4	21.9	23.2	23.2	24.4	24.2
11111	2019	11	0	23.8	23.4	23	22.2	23.2	23.4	20.8	24.3	23	22.9	23.1	22.1	21.9	21.2	21.2	21.8	21	20.1	19.8	18.8	18.4	19	19.7	19.2	19.5	19.7	19.3	19.4	19.3	19.4
11111	2019	11	3	28.8	28.2	27.2	28.2	28.5	26.8	27.6	25.4	23.8	23.2	26.2	27.8	27.2	28.4	28.8	28	26.4	27.3	25.6	25.4	25.2	25	24.4	24.8	25.3	24.9	25.2	25.7	25.6	26.6
11111	2019	11	6	30.8	31.4	29.2	30.8	30.4	30	30	28.6	25.6	23.1	28	29.7	30.5	31.2	31.3	30.2	30	29.6	28.6	29.2	29.2	27.2	26.8	27.9	28.5	29.3	29.7	29.6	29.6	29
11111	2019	11	9	31.2	32.4	30.8	31.2	31.2	30.6	29.6	27.2	24.8	24.4	30.2	30	29.7	32.2	31	30.6	29.8	29.6	29.2	28.6	29	28.3	28.2	29	27.6	29.2	29.8	30.6	30.8	30.2
11111	2019	11	12	28	28.4	27.5	27	28.1	25.8	25.9	24.8	23.5	23.7	26.3	26	25.5	26	26.4	25.2	25.5	24.2	24.1	23.2	23.2	23.4	23.8	23.8	24.1	24.1	24.6	25	25	24.3
11111	2019	11	15	25.5	24.8	25.1	25.7	25.2	24	25.4	23.3	23.9	23.3	23.9	23.5	23.6	23.8	23.7	23.8	23.3	22.1	22.6	21.2	21.3	21.6	21.6	22.1	21.8	22.4	22.6	23.6	22.2	21.9
11111	2019	11	18	24.8	24.2	24.4	26	24	24.2	25.1	23.2	23.9	22.7	23.2	22.7	22.4	23	22.3	23	22.4	21.2	22.2	20	20.4	21.3	20.8	20.9	20.9	20.9	21.1	21.4	20.7	20.3
11111	2019	11	21	25.1	23.6	23	24.5	23.8	23	24.6	23	23.5	22.8	22.7	22.2	21.6	22	21.6	22.1	21.2	20.6	21	19.3	19.8	20	20.6	20.2	20.2	20	20.1	20.2	19.7	19.8
11111	2019	12	0	20.8	17.4	16.1	17.5	17.2	18.2	17.3	19.3	19.3	17.7	16.5	17	15.4	16.3	17.3	18.2	17.8	16.8	13.3	14.6	12.5	14.9	14.3	13.6	13.4	13	15.4	13.5	13	13.4	13.3
11111	2019	12	3	24.6	22.9	22.2	22.4	23.4	24.4	25	23.2	23.1	22.7	22.6	21	21.4	21.9	21.2	21.7	20.4	16.9	13.4	14.4	13.2	15	16.5	15.1	14.8	16.5	15.9	14.3	16.1	16.7	18.3
11111	2019	12	6	28	27.2	25.8	26.1	29	29.4	28.8	28.3	26.1	26.8	26	25	26.1	26.9	26.2	23.6	23.7	18	15.3	15.7	15	15.8	19.5	20.5	17.6	20.5	17.2	17.5	22.8	24	25.6
11111	2019	12	9	28	26.7	26.6	26.6	30.6	30.5	28	28.5	25.6	26.9	25.8	25.4	26.4	27.5	27.3	25.7	24	18	15.5	17	15.2	16.2	21.4	20.8	20.3	19.9	18.5	20.4	24.6	25	27.4
11111	2019	12	12	23	22.7	22.2	21.4	23.8	23.8	24.2	22.9	21.9	22.2	21.6	21.2	21	23.3	23	21.6	21.6	16.4	14.8	15	15.3	15.6	18.6	16.6	18.1	17.8	17.3	17.5	18.9	20.6	20.6
11111	2019	12	15	20.8	19.4	19.3	19.4	22	21	21.8	21.6	20	18.9	19.6	18.5	18.5	19.6	21.9	20.5	19.6	15.9	15	13.7	15.4	14.5	17.4	15.5	16.1	18.2	16.1	15.3	16.1	16.7	18
11111	2019	12	18	20.1	19.6	18.8	17.6	20	18.8	19.6	21.3	19.3	19.6	18.4	17.4	16.9	19.1	19.2	18.7	17.6	15.1	15.2	13.1	15.4	15.3	14.7	14	15.1	17.6	15.2	15.2	15	15.1	17.5
11111	2019	12	21	18	19.4	17.2	17	19	18.2	19.4	19.9	18.4	18.3	17.6	16.2	16.8	18.1	18.7	18.3	17.7	14.3	14.8	12.4	15.2	14.7	14	13.6	13.8	16.2	14.2	14.2	14.1	14	17
11111	2020	1	0	15.3	17.4	18.6	17.5	17.3	14.1	11.7	13.1	16.9	15.6	14.4	14.2	12.5	12.8	16.1	15.1	15.3	16.1	16.7	17	14.3	14.5	14.9	14	12.6	13.1	13	12.5	16.9	17	18.8
11111	2020	1	3	20.2	20.5	17.2	19.4	20.5	16.7	13.6	13.8	18	18.8	15	14.6	14	14.4	16.3	18.8	20.9	21.2	21.1	17.3	17.7	18.9	18.3	17.8	17.1	17.2	17	17.6	19	19.4	18.3
11111	2020	1	6	25.6	24.9	19.9	22	19.7	21	15.6	18.9	19.8	22.6	16.2	15.6	20	19.4	23.3	25	26.7	27.6	26.8	21	22	23	22.2	22.7	21.8	22	21.2	22.1	18.2	24.5	21.2
11111	2020	1	9	28	27.4	20.2	23.5	22.7	22.5	18.5	21.5	22	24.2	16.8	16.8	23.5	23.6	25.4	26.2	28.8	29.2	27	23.3	23.2	24.1	23.4	23.8	23.4	23	22.1	24	21.1	24.5	23.3
11111	2020	1	12	20.8	22.8	18.7	20.2	20.1	18.5	16.3	18.9	19	20.5	15.5	15.4	19.4	20.5	20.8	21.6	22.9	24	23	19.7	19.9	20.4	20.4	20.2	20.2	19.8	19	19.8	20.1	21.5	21.3
11111	2020	1	15	18	21.2	18.4	17.9	18.1	15.1	13.7	17	18.6	18.1	13.8	13.4	15.8	17.5	17.4	18.3	19.2	20.1	20.6	17.8	16.4	16	17.2	17.9	17.3	18.2	17	17.2	17.3	19.1	18.3
11111	2020	1	18	16.4	20.5	18.3	16.6	16.9	14.2	12.5	16.7	18.2	16.8	15.7	13.1	14.5	16.4	16.4	17.1	17.7	18.7	18.8	15.4	15.7	14.8	15	15.8	16.4	15.6	14.1	15.9	18.2	19.1	18.6
11111	2020	1	21	16.2	18.8	18	16.4	15	13.1	12.4	16.5	16.8	15.1	15	12.8	13.3	16.2	15.6	16.2	16.8	17.2	18	15	15.1	14.5	14.2	14.5	14	14.2	13.2	16	17.2	19	17.3
11111	2020	2	0	16.3	14.5	11.5	13.4	15	14.2	16.2	18	17.6	16.6	15	16.9	16.6	14.2	18.9	18.3	15.7	16.5	16.8	18	17.6	17.4	18.7	19.1	20.4	18.2	17	17.5	18.8
11111	2020	2	3	19.2	20.3	19.2	18.2	21	20.7	21	19.9	19	19.6	20	19.3	20	19.8	21.8	21.7	22.8	21.6	23.4	23.5	21.6	23.4	24.2	25.2	23.4	21	21	22.6	24.4
11111	2020	2	6	22.9	22.5	22.8	23.4	24.6	24.6	24.8	23.3	25.2	25	25.2	25.4	25.1	25.2	25.6	25.5	28.2	27.2	28.8	27.8	28	29.6	29.7	27.8	23.3	26.2	25.8	27.7	30
11111	2020	2	9	24.7	23.4	23.6	25.3	25.6	26.5	23.2	23.1	26.8	26.3	26.2	26.2	26.2	26.6	28.5	28.5	28.9	28.7	29.2	28.8	30	31.3	31.4	25.9	22.8	25.8	26.2	29.1	31.2
11111	2020	2	12	21.5	20.1	20.2	21.4	22.4	22.4	21	21.1	23.2	23.7	23.4	23.2	22.7	22.6	25	24.5	25.3	25.1	25.1	26.4	26.2	26.4	27.6	24.5	20.8	23	24.5	26	27.6
11111	2020	2	15	18.6	17.5	17.3	20	18.2	19.7	19.1	20	20	18.9	21.2	21	17.7	20.2	22.4	22.7	22.9	20.6	20.9	22	21.5	21.3	25.2	22.9	20	20.6	21.1	22.3	22
11111	2020	2	18	17.5	14.3	17.3	19.7	17	17.9	19.8	19.2	19.9	18.5	19.6	18.6	16.1	20.7	20.9	18.7	20.7	19.6	19.8	19.8	19.9	19.6	22	20.5	18	19.3	20.9	22.4	21
11111	2020	2	21	15.3	13	15.2	18.6	16.4	17.2	19	17.9	18	16.6	18	17.4	15	19.6	19.4	16.5	18.4	18.6	19	18.8	18.3	21.1	20.4	20.4	18.4	18	19.2	19	20.4
11111	2020	3	0	19.8	19.7	21.4	20.4	19.5	21.3	22.4	19.6	18.7	17.2	18.4	21.2	23	24.7	20.9	21.9	22.3	21.8	19.9	23.6	19.8	21.6	19.8	21.7	21.2	24.2	23.4	25.4	26.1	25.5	21.6
11111	2020	3	3	25.6	25.5	19.8	24.6	24.8	24.3	22.8	24.6	25.8	25.2	26.2	27.8	29	28.6	24.8	26.2	27.1	27.8	28.9	27	27.8	24.7	26.4	27.7	29.4	28.4	31	31.2	30.2	31.1	32.2
11111	2020	3	6	29.8	29.4	29.1	30	28.4	26.5	23.3	27.1	28.1	28.6	30.3	31.4	32	30	31.7	30.7	30.1	31.2	31.4	30.8	32	28.4	29.4	30.4	31	33.4	35.2	35.3	32.8	33.5	35
11111	2020	3	9	30.7	30.4	28.8	30.4	30	29.5	27.6	30	28.7	29.9	31.4	33.1	33	31.2	31.4	32	31.3	31.7	32.2	32.7	33.3	30.1	29.7	31.8	33	34.9	36.4	35.6	34.9	34.5	35.3
11111	2020	3	12	27.9	28.1	24.4	28.1	27.5	26.4	24.6	26.2	26.5	26.8	29	30	30.6	26.7	27.6	29	28.9	29.4	29.4	27.8	29.8	26.3	27.8	30	30	32.4	33.6	33	32.3	31.4	32
11111	2020	3	15	25.5	24	22	20	24.3	23.3	20.8	23.7	24	22.3	26	27	28	23.8	25.1	26.1	25	26.5	25	24.4	27.7	24.3	24.9	26	26.3	27.4	28.4	31	29.5	26.3	26.8
11111	2020	3	18	23.5	22.1	23	20.3	23	22.7	20.5	20.9	21	21.3	24	24.4	27	22.7	23.7	24.9	24.4	24.6	24	22.2	24.7	22.1	23.2	23.6	25	25.6	26	29.7	25.9	24.7	24.3
11111	2020	3	21	21.6	22.2	21.7	20.4	21.9	22.5	19.7	20	18.4	19.9	22.4	23.2	26	22	22.9	23.6	23.2	21.8	23.7	21	23.3	21	21.5	22.4	24	24.2	25	27.8	25.8	23	23
11111	2020	4	0	22.1	26.6	24.6	24.4	25.1	23.6	25	25.9	24.6	24.7	26.4	21	23	26.9	27	21	27.4	27.8	22.5	22	24.3	23.9	24.6	22.1	22	23.1	21.6	24.2	22.5	24.2
11111	2020	4	3	29.6	30.6	28.5	27.6	29	29.9	29.6	27	30	31.6	30.2	25	30.5	30.1	30.8	25.9	26.1	29.8	26.8	25.7	25.9	26.5	27.6	26.2	26	28.1	27.2	27.2	26.8	28.8
11111	2020	4	6	35.1	34	32.5	32.8	34.4	34.8	35.4	29.8	33.8	34.9	34.2	26.2	33.2	34	33.5	31.8	30.8	33.4	31.6	28.6	28.2	30.8	30.6	30.4	29.5	30.1	29.6	29.1	29.4	31
11111	2020	4	9	35.6	36.6	35	35	36	37	37.7	30.2	35.3	35.6	36.1	31.4	34.7	35.5	24.2	34.2	32.1	34	34.4	32	30.2	32.6	31.7	24.4	29.8	22	31.1	25	30.8	24.8
11111	2020	4	12	33.6	26.4	28.8	32.4	29.6	33.9	34.7	30.5	33	33.2	33	29.1	32.9	33.4	25.6	32.2	30	32.8	32.2	28.8	27.8	30.8	22.8	24.3	27.4	22.4	29.3	23.8	28.7	26.3
11111	2020	4	15	29.2	26.3	26.4	28.2	27	27.8	30.9	28.4	29.6	30.4	23.8	25.1	30.1	30.9	24.4	28.6	26.6	26.4	30	26.7	25.2	26.2	23.6	23.8	24.9	22.6	27.3	22.9	27.8	24.7
11111	2020	4	18	27.4	24.8	25.9	27	26	27	29.2	27.2	28.5	28.9	22.2	23.5	27.6	29.9	25	28.6	27	23.7	28	26.7	25.4	26	22.2	22.8	23.5	21.7	25.8	22.8	25.6	24.2
11111	2020	4	21	27.6	24.7	25	26.2	24	25	27.3	25.8	27	27.2	21.6	23.5	27	28.2	21.8	27	25.8	23	24.2	25.4	24	25.8	22.1	22.4	23.3	22	25	22.6	25	24.3
11111	2020	5	0	24.3	24.4	23	24.2	27	25.4	23	21.6	22.8	25.6	25.3	25.7	28.4	24.8	26.1	27.3	26.4	28	29.6	24.8	25.6	25.5	27.9	27.9	28.8	28.1	23.4	22.6	24.9	26.9	26.4
11111	2020	5	3	24	29.6	27.6	28.8	30.6	23.3	30	28.1	31	32.2	28.4	32.6	31.8	29.8	30	31	30.2	32.4	32	27.8	27.6	26	30.4	30.4	31	30.1	21.4	27.8	29.2	26	29.2
11111	2020	5	6	24.1	26	31.2	32.6	33.6	28.1	32.8	31.5	33	34.7	32.7	34.6	33.4	33.8	33.6	33.8	34.6	35.4	33.4	28.9	28.4	29	33.4	31.6	32.3	32.2	25.4	30.2	31	31.2	32
11111	2020	5	9	28	27.6	31	34.1	35	29.8	33	33.3	35.1	35.6	34.6	36.4	33.2	34	33.3	34.8	35	36.8	31.4	29	29.4	31.5	34.2	33.3	32.8	32.2	25.8	31	33.2	31.6	34.7
11111	2020	5	12	26.8	25	29	32.2	33	28.8	30.6	31.6	31.6	29.3	32	33.6	25	31.4	28.4	33	33.3	34	29.2	28.1	27.8	31	32.6	31.6	31.1	31	23.6	27.7	27.1	29.8	32.6
11111	2020	5	15	25.8	24	27.6	28.7	28.8	25.5	21.7	29.2	28.6	25	29.2	29.6	25	27.7	26.2	30.2	31.6	31.8	28	27	27.4	28.9	30.3	30	29.7	28.6	23.6	26.1	27	27	29.8
11111	2020	5	18	25.1	23.8	26.4	28	25.6	24.2	21.6	23.5	26.1	27	27	29.8	25.1	28.3	26.8	29.6	30	30.8	25.8	25.8	27.2	28.6	28.5	28.9	28.9	28.9	24.2	26.2	25.3	27	28.7
11111	2020	5	21	24.4	23.3	26	27.4	25.4	23.5	22	23	25.6	25.3	26.3	29	25	26.2	27.5	28.4	29	29.6	25	25.8	26.2	27.4	27.5	28.8	28.3	22.6	22.4	25.4	26	26.6	28
11111	2020	6	0	28	27.4	27	27.7	25.2	25.8	27.7	28.4	26.8	26.8	27.3	27.6	26.5	27.4	28	28.3	27	26.7	27.2	27.8	27.4	27.2	28.4	28.7	28.5	28.7	28.7	27.6	27	27.4
11111	2020	6	3	30.6	31.4	30.2	31	29.3	29.6	30.9	31.2	31.6	28.7	28	30	28.3	30.4	32	30.3	28.3	26.2	29.3	29.8	27.5	29.3	30.6	31.5	30.3	30.8	29.9	30	28.3	30.2
11111	2020	6	6	33.4	34	33	34.6	32.7	33	34	32.2	34.8	32.8	28.3	29.4	28.2	29.7	33.4	32.9	28.3	28.4	26.3	32.2	30.2	31.3	32.9	33.8	33.5	32	32	30.1	31.4	33.4
11111	2020	6	9	34.2	35	28.4	28.6	33	31.1	36	29.2	36.1	32.5	29.2	30.2	27.2	33.4	33.5	30.7	29	30.1	29.9	32.9	29.8	32.4	32.9	35.1	34.7	32.9	32.4	27.4	33.7	31.4
11111	2020	6	12	32.7	33.6	28.4	25.5	30.2	28.9	34.2	30	33.6	31.2	29.8	28.1	27.6	31.4	30	29.8	27.9	28.7	30	30.9	29.4	31.4	31.4	32.9	33.4	32.2	31.2	26.5	30.3	30.8
11111	2020	6	15	29.1	32	27.8	25.9	28.8	28	29.5	29.8	30.9	29.5	28.2	27.9	27.7	29.6	28.9	29.1	27.5	27.7	28.1	29.3	28.3	29.3	29.9	30.5	31	30.5	28.3	27.6	28.2	29.2
11111	2020	6	18	27.2	28	26.3	24.5	28.8	27.9	28.9	27.8	30.2	29.4	28.2	28.1	27.5	29	28.3	28.1	28	27.3	27.5	28.5	27.9	28.6	29.3	29.7	30	29.4	28	27.7	27.6	28.8
11111	2020	6	21	27.1	27.8	27.2	24.7	28.6	27.5	28.5	27.2	28.3	28.1	28	27.1	27.2	28.6	28	27.3	27.2	27	27.7	27.8	27.5	28.5	28.9	29	29.2	28.9	27.6	27.5	27.4	28.6
11111	2020	7	0	28.6	28.8	28.8	28.8	27.4	27.2	28	27.9	29.1	28.7	29.1	26.7	26.6	28.2	26.1	27.8	28.2	28.1	28.4	27.2	27.8	26.6	27.6	27.5	27.3	28.5	29.4	27.8	25.8	27.3	28.1
11111	2020	7	3	31.1	31.4	31.4	30.6	29	28.8	30	30.6	31.2	30.2	28.9	28.8	29.1	28	29	31.1	26.6	31	30.4	26.4	28.5	26.1	29.6	27.7	30	31.1	31.9	31.2	27.5	31.2	31
11111	2020	7	6	34.2	34	34.1	33	30.1	31.4	31.2	33.9	33.2	32.2	30.4	31.6	32.9	28.8	32.2	33.8	32.3	33.4	32.2	28.1	25.3	28.2	30.6	28.8	31.8	33.2	32.9	32.6	28	32.8	33.5
11111	2020	7	9	34.6	34.4	34.8	29.4	30.8	30.7	31.8	31.6	32.4	33.1	27.3	27.5	32.2	29.2	31.1	31.5	33.6	33.6	32.4	30	27	29.4	31.6	31	33.5	34	28.4	29.2	28.6	33.2	35.1
11111	2020	7	12	33.8	32.6	32.2	29.8	30	30	30.5	30.7	27.5	31.3	28	25.7	31.6	30.2	30.3	31.4	29.2	27.5	30.8	27.7	27.7	29.4	29.9	30.2	32.2	32.5	28.6	27.7	29.3	31.5	29.4
11111	2020	7	15	32.2	30.2	31	27.8	28.4	29.3	29.3	30.2	28.7	29.6	26.1	26.6	29.2	28.8	28.6	29.7	28.8	28.7	29.4	27.9	27	27.9	28.6	28	30	30.6	27.8	27.1	28	29.5	29.4
11111	2020	7	18	29.8	29.2	30	27	28	29	28.8	29.6	28.9	29.4	26.1	26.3	28.5	28.2	28.6	28.7	28.8	28.6	25.4	25.8	27.1	27.6	28.3	28.2	28.9	29.9	28.1	27.9	27.7	29	29.1
11111	2020	7	21	29.2	29	29.6	27.5	27.6	27.9	28.3	29.4	28.8	29.2	26.4	26.1	28.3	26.9	28	28.3	28.4	28.5	26.2	26.5	26.6	27.2	28	27.6	28.4	29.3	27.9	27.2	27.4	28.3	28.7
11111	2020	8	0	28.4	29.2	27	29.6	27.8	27.4	28.3	28	28.1	28.2	29.1	28.7	27.8	28.7	27.6	26.4	26.8	26.7	27.1	26	26.1	26.4	26.8	26	26.2	26.5	27.4	27.4	27.4	28.1	29
11111	2020	8	3	31.2	30.6	31	31	31.2	29.8	29.2	30.4	30.8	31.4	32.2	31.6	31.2	30.5	28	28	28.8	27.9	28.5	26.6	26.7	27.6	27.5	30.2	30.5	29.7	29.2	29	30.7	30.6	31
11111	2020	8	6	33.4	32.8	33.5	28.1	33.1	33.2	32.1	33.1	31.2	33.4	33.6	32.4	33.2	34.2	29	29.3	30.2	30.1	30.3	27	28.5	26.6	30.2	33.4	33.7	31.5	31.4	31	30.6	32.8	33.2
11111	2020	8	9	33.6	33.6	36.4	31.8	33.7	31	32.5	33.5	32.7	30	33.6	31	34.4	33.6	29.8	29.2	30.1	30.3	31	27.1	29.6	27.5	27.6	33	33	29.7	31.8	33.2	31.2	34	32.8
11111	2020	8	12	31.3	30.4	34.2	31.1	31.2	29.6	31.5	31.1	31.1	31.6	31.1	31	33	32.2	29.1	27.6	29.1	29.6	29.6	27.8	28.3	28.1	28.7	32.2	28.5	28.4	27.6	30.6	30.6	32	31.3
11111	2020	8	15	30	28.9	31.8	29.3	30.2	29.2	30	30	29.2	30	30.1	29.6	30.3	30.8	27.8	28	28.3	28.5	29	27.5	26.6	27.1	27.8	29.2	27.7	28.1	27.6	27.9	28.9	30	29.8
11111	2020	8	18	30.3	28.7	30.8	29.5	30.1	29	28.9	29.5	29	29.8	29.6	29.2	29.6	27.5	27	28	28.1	27.7	26.8	27.3	26.4	27.1	26.8	27.8	27.7	27.9	27.6	27.7	29.1	30	29
11111	2020	8	21	29.7	27.5	30	28.8	29	28.2	28.4	29.1	28.4	29.4	29	28	28.8	27.9	26.7	27.2	27.2	27.2	26.2	26.8	26.4	26.9	26.3	27.1	27	27.6	27.4	27.5	28.5	29.6	28.4
11111	2020	9	0	28.1	26.6	27.2	28.4	29.1	28.6	28.7	28	27.3	28.7	27.9	26.9	28.2	27.8	27.6	28	28.3	26.8	28.4	29.8	27.1	28.1	27.6	26.6	27.6	27.3	27	26.1	27	26.9
11111	2020	9	3	27.8	29.5	31.6	31.8	31.8	30.8	30	30.6	32.4	31.4	30.8	30.2	31.6	31.2	30.4	30	30	31.2	32.6	31	31.6	29	28.6	28	29.6	29.8	29	30.6	30	32
11111	2020	9	6	31	33.9	33.2	34.2	34	33.6	33	33.5	32.8	29.8	31.4	32.4	33.4	32.4	33.4	33	32	31	35	33.8	31	29	30.4	29.3	29.8	31.7	29.8	33	33	33.1
11111	2020	9	9	27.7	31.4	34.6	34.8	34.2	34	30.7	30.6	31.1	27.3	31.5	33.5	28.8	28.5	30.2	31.7	33.8	33	35.4	34.6	30.3	30.6	29.1	29.8	28.4	27.7	29.6	33.4	31.9	30.6
11111	2020	9	12	27.3	30.2	32.6	32.5	32.4	33	28.1	29.1	28.4	29.3	30.9	31.6	27.2	28.7	29.4	29.5	29.3	30.8	33.3	32	30.3	28.6	28.1	28.9	27.6	26.8	28.5	30	30	29.8
11111	2020	9	15	26.1	29.6	30.1	30.6	31.3	32.4	27.6	28.4	28	28.5	29.3	30.2	28.6	28.9	28.5	28.8	29.4	29.2	31.3	27.4	28.5	28.4	27.4	28.4	27.8	27	27.8	29.4	28.8	29.5
11111	2020	9	18	26.6	28.6	29.7	28.9	30.1	30	27.7	28.3	29.1	28.5	28.7	29.3	28.6	28.6	28.3	28.5	26.3	28.6	30.8	27	28.3	28.4	26.5	28.2	27.7	27.2	27.1	28	28	28.6
11111	2020	9	21	26.5	28.2	28.6	29.4	29	29.2	27.8	28	28.8	28	27.8	28.5	28.2	28	28	28.2	26.7	27.6	30.2	27.1	27.9	28	26.2	27.4	27.3	27	26.4	27.4	27.3	27.6
11111	2020	10	0	27.4	26.5	26.5	27.3	26.7	27.3	27.6	26.4	27.4	27.6	28.2	28	26.4	26.1	25.4	27.2	26.8	27.2	28	27.6	27.4	26.2	26.2	25.2	25	23.9	24.4	24.3	25.2	26.6	24.5
11111	2020	10	3	31.8	30	31.6	31.9	30.2	30	30.8	29.4	31.4	32.6	33.3	32.5	32.2	30.8	31.7	32.6	33	30	30	31.6	25.1	27.6	27.6	25.1	26.6	28.8	29	29.9	30.8	31.3	26.4
11111	2020	10	6	29.9	32.6	32.3	32.6	31.8	26.6	33	30.6	33.7	35.2	34.8	25	32.8	33.6	33	34.4	35.2	32.8	32.8	33.2	30.2	26.6	26.6	26.5	29	31.2	32.8	32.8	33.8	34.3	30.1
11111	2020	10	9	31.9	30.4	31.3	29.4	32.1	31.9	32.1	33.2	34.4	32	30.9	31.2	30.6	25.8	34	34.8	35	33.5	33.2	34	28.2	24.9	24.9	26	31	31.8	32.3	33.2	34	34.9	30.6
11111	2020	10	12	27.9	28.6	30.7	30.5	29	29.4	27.1	30.5	31.8	31	29.8	28.8	28.8	26.7	29.7	31.7	31	28.7	29.1	27	26.2	24.9	24.9	25.7	27.6	28.6	28.1	29.6	30.7	31.2	27.9
11111	2020	10	15	27.6	27.8	28.5	29.4	28.1	28.6	26.8	28.8	29.6	30.1	29.6	28.4	27.8	26.6	28.2	30	29.8	28.3	27.8	27.3	26.6	24.5	24.5	25.6	25.9	26	26.5	28	28.7	28.1	27.5
11111	2020	10	18	27.7	27	28.1	28.4	28	28.1	26.6	28	28.5	29.6	29.2	27.6	27.3	26.5	27.4	28.2	27.6	28.7	27.3	27.8	26.6	23.9	23.9	25.7	25.2	25.4	26.3	27	28.6	27.8	27.1
11111	2020	10	21	27.1	26.8	27.5	27.4	27.6	27.9	26.6	27.6	28	28.7	28.6	27	27.5	26	27.2	27.4	27.4	28.4	27.3	27.6	26.4	23.8	23.8	25.3	24.4	24.8	25.1	26	27.4	27.2	26.3
11111	2020	11	0	25.5	24.4	25.1	24.2	20.1	18.2	19.2	20.3	20.3	21.2	21.5	21.4	21.8	22	22.8	20	22	19.8	20.9	21.6	21.6	21.3	18.6	16.3	16.6	17.2	17.4	19.6	17.8	19.4
11111	2020	11	3	27.3	27.6	28.6	27.5	26.6	25.8	25.4	27	28.6	27.6	28	28	27.4	27.8	27.2	27.3	26.8	26.1	24.8	26.8	24	23.3	22	22.4	24	22.2	23.6	21.8	23.9	24
11111	2020	11	6	30.4	30	30.6	30.9	31.8	30	29.2	30.7	31	32.2	32.2	32.6	32	30.8	30.4	29.4	30.5	29.5	29.2	29.3	26.2	26.8	26.4	26.7	27.4	26	26.2	27.4	28.3	28.8
11111	2020	11	9	26.6	30.6	29.6	30.8	31.2	30.8	30.5	32.6	32	32.8	33.4	32.4	33	32	31	29.9	31	30	28.2	29.1	26.8	27	27.1	27.6	27.6	26.4	26.8	29.5	29.2	29.6
11111	2020	11	12	26	27.8	28.1	26.6	24.4	24.6	24.9	26.2	27.3	28.4	28	28	28.4	28	27	26.4	26.9	25	24.6	23.3	24.8	23.2	22.3	22	22.6	22.6	23.4	25.2	24.6	23.7
11111	2020	11	15	25.5	27.4	27.2	23.2	21.2	21.4	23.1	25	24	24.2	25.6	27	25.8	26.1	24.4	23.7	23.2	22.6	23	23.3	23.3	21	19.7	20	19.9	20.2	22.4	23.4	23	20.6
11111	2020	11	18	24.9	26.4	26.4	22.2	20.2	21.2	21.5	22.8	22.6	24.5	24.6	24	23.8	24.7	22	22.9	21.4	22.3	22.4	22.3	21.9	18	19	19.4	19	19.2	22	21.8	20.2	19.1
11111	2020	11	21	24.7	25.6	25.8	21.4	19	20	20.1	21.2	22.2	22	22.8	22.6	23	23.4	21.2	21.5	20	21	22	21.9	21.5	17.4	17.4	18	17.7	18	20.6	19.6	19.2	18.4
11111	2020	12	0	17.4	18.1	18	17.6	18.8	18.7	18.8	18.5	18.3	17.6	18.2	17.3	16.6	16.9	16.4	17.8	17.5	17.2	14.7	14	14.6	13.2	13.6	14.7	15.3	16.6	16.1	14.2	14.1	16.3	16.1
11111	2020	12	3	24	24.2	23.8	24	22.2	21.6	20.8	20	19	19	18.5	18.3	20.3	20.2	20.6	20.2	20.1	19.2	18.3	16.9	16.6	18.8	18.7	18.9	20	20	18.3	18.4	20	18.6	19.1
11111	2020	12	6	29	28.8	28	27	26.8	26.8	26.4	24.7	21	21.8	19.8	22.2	24.7	25.2	22	24.4	24.5	23.4	22.4	22.9	23.6	23.8	24.4	24.5	25	24.2	23.9	23.6	24.2	23.4	24.7
11111	2020	12	9	29.3	28.6	28.2	28.4	27.2	27.3	27.8	25.6	21.3	23	20.4	22	25.2	25.8	23.6	26.8	25.4	23.2	23.8	23.8	24.8	24.8	25.5	26.2	26	25.4	24.4	24.8	25	25.7	26.1
11111	2020	12	12	25.2	24.2	24	22.4	22.6	22.8	23.4	22	20.8	20	19.8	20.4	21.6	21.7	20.4	22.9	22.2	20.4	19.6	19.6	19.6	19.4	20	21.2	21.9	21.2	20.8	20.7	20.5	22.2	22
11111	2020	12	15	22.2	22.6	20.4	19.8	20.1	21.4	21.4	20.4	19.5	19.6	18.8	18.3	19.2	19.1	19.2	20.5	19.8	16	17.3	18.2	16.3	16.8	17	18.4	20.2	19.2	18.8	17.9	19.8	19.5	20
11111	2020	12	18	20.2	19.6	19.6	18.8	19.4	20.2	20.7	19.6	18.3	18.1	18.7	17.5	18.4	18.3	19	19.3	17.8	16.7	16.2	16.8	15	15.6	16.1	18	19	17	17.1	15.2	18.6	18.6	16.4
11111	2020	12	21	18.4	19	18.2	18.2	19	19.2	19.2	19	17.9	18.1	17.4	17	17.6	17.2	17.8	18.2	17.4	15.5	15.1	15.6	13.9	14.5	15.3	17	17.6	16.5	15.6	15	17.2	18.2	15.2
