# Supplementary material for: Relationship between Urban Environmental Components and Dengue Prevalence in Dhaka City—An Approach of Spatial Analysis of Satellite Remote Sensing, Hydro-Climatic, and Census Dengue Data
Source: Int J Environ Res Public Health. 2023 Feb 21;20(5):3858. doi: 10.3390/ijerph20053858 (PMC10001735; doi:10.3390/ijerph20053858)
Supplement: Supplementary file 1 [file ijerph-20-03858-s001.zip › ijerph-2010541-supplementary-Table S3. 3-hourly Humidity of Dhaka City.xlsx]

## Sheet: he1
Bangladesh Meteorological Department
Climate Division
Agargaon	Dhaka-1207
Station : Dhaka Lat.23Deg.46Mts.N Long.90Deg.23Mts.E
Three hourly Relative Humidity data in % .
Index	Year	Mo	Tm	1	2	3	4	5	6	7	8	9	10	11	12	13	14	15	16	17	18	19	20	21	22	23	24	25	26	27	28	29	30	31
11111	2016	1	0	95	95	91	87	81	71	89	93	91	95	90	89	91	91	95	86	88	93	92	81	89	87	88	88	90	96	93	80	93	85	88
11111	2016	1	3	78	76	70	72	68	62	64	77	95	95	59	69	78	76	81	81	62	62	69	73	89	80	88	81	83	72	72	60	68	62	87
11111	2016	1	6	55	48	50	47	44	48	41	50	68	73	27	39	51	42	40	51	34	37	51	65	69	71	69	55	35	40	42	29	49	49	70
11111	2016	1	9	41	39	41	41	45	37	40	43	65	56	28	38	43	36	37	32	26	36	44	58	58	62	57	37	26	34	26	38	46	44	58
11111	2016	1	12	65	58	64	58	58	58	62	72	79	77	50	57	58	61	61	51	42	46	67	88	71	72	66	54	42	46	45	60	49	64	74
11111	2016	1	15	81	79	76	68	63	73	80	84	92	86	54	64	74	74	85	71	64	68	79	86	83	81	75	67	63	66	59	71	59	83	89
11111	2016	1	18	86	85	83	63	74	81	78	73	95	61	64	72	86	87	82	79	75	66	84	85	84	85	62	81	74	81	66	83	82	85	95
11111	2016	1	21	89	85	87	83	77	85	90	82	95	84	80	88	89	93	85	82	86	80	81	88	85	88	88	88	90	87	66	91	85	87	95
11111	2016	2	0	97	96	94	63	78	89	93	88	86	91	89	90	94	76	84	94	90	84	84	84	80	67	90	83	85	90	77	79	86
11111	2016	2	3	96	88	85	52	43	59	53	71	72	92	86	83	85	57	63	71	60	61	77	67	65	40	77	65	64	58	62	51	58
11111	2016	2	6	62	65	27	33	30	28	36	37	57	61	60	66	36	32	54	50	34	40	33	40	40	23	56	70	47	37	40	38	37
11111	2016	2	9	41	35	28	31	30	23	32	32	47	41	50	48	28	46	47	39	28	27	26	29	31	26	47	71	44	30	35	38	31
11111	2016	2	12	57	55	49	38	43	38	55	49	62	61	69	60	43	61	60	46	47	40	38	37	57	37	55	76	51	49	50	51	44
11111	2016	2	15	79	82	66	55	58	59	61	72	77	73	79	87	68	83	84	63	67	48	58	76	79	60	56	92	78	62	67	69	52
11111	2016	2	18	87	79	68	61	72	74	70	67	83	77	78	94	77	89	90	74	72	58	77	88	86	73	43	87	81	62	74	74	58
11111	2016	2	21	92	94	66	64	80	84	85	84	90	87	87	94	71	85	91	82	82	73	81	91	91	80	82	85	85	74	80	80	83
11111	2016	3	0	83	83	78	90	94	91	86	76	67	84	91	86	82	79	75	85	65	73	92	86	86	94	81	66	87	73	89	82	92	81	79
11111	2016	3	3	56	57	63	77	94	71	64	65	55	76	63	67	59	43	37	46	33	49	70	82	80	53	57	59	43	50	72	72	83	75	72
11111	2016	3	6	50	45	43	51	59	61	40	44	44	36	37	31	32	31	31	32	13	20	69	68	60	20	18	48	24	34	51	68	68	60	69
11111	2016	3	9	30	33	32	38	45	45	31	30	33	26	29	31	34	36	31	33	16	20	65	63	43	13	18	13	22	29	48	87	52	47	80
11111	2016	3	12	45	54	41	34	50	41	51	43	53	43	48	40	46	43	41	54	29	39	58	64	49	29	30	26	41	44	61	84	59	62	81
11111	2016	3	15	63	61	62	62	57	72	75	57	63	61	57	51	47	52	62	61	52	41	70	75	59	66	34	37	55	62	65	83	70	79	85
11111	2016	3	18	71	70	60	74	68	67	73	51	72	72	76	58	69	54	61	66	59	73	69	82	73	79	37	69	58	60	75	81	70	84	89
11111	2016	3	21	85	73	80	85	83	75	81	62	77	82	82	77	73	66	67	65	65	75	80	91	85	91	46	81	71	71	81	87	80	84	90
11111	2016	4	0	91	87	95	95	93	91	89	90	87	87	89	90	91	85	85	85	96	86	85	78	80	83	82	86	85	86	83	87	88	87
11111	2016	4	3	78	74	85	90	83	83	76	79	75	75	73	72	73	69	73	72	81	71	71	71	75	76	74	70	74	69	67	67	64	69
11111	2016	4	6	64	79	73	80	79	63	60	58	63	51	61	42	33	51	58	60	63	60	58	57	58	62	56	44	55	53	56	50	52	51
11111	2016	4	9	60	79	67	67	72	60	57	43	55	42	54	41	34	46	51	55	53	55	52	51	53	50	49	29	45	47	48	50	47	44
11111	2016	4	12	75	77	76	70	79	72	69	67	69	64	72	62	55	62	66	65	66	62	60	63	63	57	59	49	54	50	64	61	63	63
11111	2016	4	15	84	91	86	83	82	82	81	81	81	79	83	78	76	73	75	73	78	69	69	71	73	75	73	75	73	67	77	76	74	69
11111	2016	4	18	88	93	96	85	87	87	88	90	88	86	87	87	85	79	80	75	80	82	80	78	77	76	76	82	80	83	89	83	84	79
11111	2016	4	21	88	95	95	90	89	90	90	89	89	89	89	90	85	83	88	86	85	83	80	79	81	78	80	83	82	80	89	83	87	81
11111	2016	5	0	80	75	80	72	91	86	86	84	90	89	77	79	93	94	89	87	86	69	90	95	96	95	95	92	93	92	92	89	96	85	85
11111	2016	5	3	75	70	62	68	67	78	75	67	67	60	59	69	75	74	77	72	74	60	87	87	96	75	79	73	71	65	82	79	90	70	63
11111	2016	5	6	55	61	56	39	49	62	60	50	51	57	51	53	67	60	63	56	62	89	63	78	93	69	62	58	64	57	65	93	69	51	61
11111	2016	5	9	57	64	62	40	48	53	79	42	44	49	48	46	91	60	62	56	58	67	70	92	91	63	54	85	62	58	62	71	58	55	73
11111	2016	5	12	74	65	69	59	59	57	75	55	79	53	51	64	86	85	68	60	66	77	78	87	79	68	62	86	94	68	59	83	72	66	85
11111	2016	5	15	69	69	77	74	69	59	70	71	79	65	69	93	80	80	75	75	76	80	78	91	88	82	69	87	87	82	72	90	76	76	83
11111	2016	5	18	70	76	82	78	73	67	91	75	85	75	74	89	85	86	80	83	78	86	87	92	91	83	80	91	91	89	86	91	79	72	90
11111	2016	5	21	70	79	83	84	80	71	91	85	84	75	75	87	91	92	85	86	73	88	88	96	93	89	83	92	92	90	84	91	85	75	92
11111	2016	6	0	88	91	89	90	87	89	90	92	89	89	83	95	96	91	89	90	87	93	89	89	89	89	91	90	90	96	90	80	80	87
11111	2016	6	3	65	62	68	67	62	75	75	76	95	73	76	89	78	77	81	72	75	69	73	72	71	77	87	71	65	66	63	69	71	72
11111	2016	6	6	65	52	55	56	63	73	63	67	79	63	93	75	65	79	75	60	60	62	63	60	62	64	69	49	53	57	55	66	63	69
11111	2016	6	9	73	43	50	52	71	93	94	60	68	52	88	76	74	69	70	57	72	83	55	49	47	63	63	69	50	67	56	58	57	60
11111	2016	6	12	62	51	53	61	69	73	94	67	74	61	78	80	77	91	78	71	78	71	69	58	71	66	73	69	60	67	65	61	67	67
11111	2016	6	15	79	71	73	71	73	80	95	80	85	75	83	93	84	92	82	83	79	79	80	79	93	85	80	69	71	78	71	71	77	76
11111	2016	6	18	85	73	75	76	80	83	95	83	85	82	88	90	88	87	87	82	80	78	87	80	89	88	83	79	78	80	76	75	80	78
11111	2016	6	21	88	82	82	79	83	85	94	87	88	80	88	92	90	87	90	83	83	85	89	87	90	90	88	82	90	87	80	76	86	83
11111	2016	7	0	82	94	97	96	91	94	95	90	89	89	87	92	88	92	88	98	89	96	95	92	92	89	92	92	90	95	96	90	92	93	96
11111	2016	7	3	73	80	92	88	92	97	83	74	81	73	76	79	89	78	86	94	82	91	95	89	81	79	83	77	80	76	67	78	90	89	75
11111	2016	7	6	74	73	84	79	93	93	70	64	65	74	66	67	87	65	68	89	73	80	89	77	76	71	73	66	71	76	64	66	87	69	64
11111	2016	7	9	76	70	88	75	94	89	68	64	65	62	60	66	64	60	82	85	66	81	79	75	71	76	93	69	67	69	61	65	73	65	55
11111	2016	7	12	69	93	88	92	95	89	64	61	71	83	68	68	75	71	77	93	90	93	82	76	85	93	85	78	88	71	61	67	77	66	67
11111	2016	7	15	83	90	87	90	90	90	81	72	80	80	76	83	88	80	86	90	92	93	89	90	88	97	87	91	89	78	87	86	83	96	82
11111	2016	7	18	83	89	91	92	92	90	83	83	86	83	81	83	89	86	88	89	89	92	90	91	89	97	88	90	87	87	86	88	87	90	83
11111	2016	7	21	90	96	95	92	93	93	89	89	89	86	89	85	93	89	93	90	93	92	91	91	89	94	91	92	91	91	90	86	92	96	93
11111	2016	8	0	95	85	87	81	83	90	90	88	90	95	91	92	91	93	92	92	78	85	89	90	93	80	95	92	92	93	95	93	95	93	89
11111	2016	8	3	80	74	72	65	76	80	80	76	81	90	79	76	79	92	81	79	72	80	73	78	94	65	67	66	70	83	87	95	74	66	79
11111	2016	8	6	63	63	60	58	66	69	69	69	81	81	68	63	65	77	62	63	76	69	62	63	94	58	55	58	66	71	57	83	63	58	70
11111	2016	8	9	63	55	57	57	61	62	73	65	71	93	83	62	76	70	61	66	68	67	54	68	80	63	65	55	58	68	48	70	56	54	62
11111	2016	8	12	61	69	63	61	69	73	75	85	76	91	81	70	86	69	69	69	72	69	63	76	88	61	74	61	63	74	66	78	76	66	72
11111	2016	8	15	89	83	71	69	73	78	82	75	81	92	89	79	87	83	75	95	76	78	76	77	82	80	83	84	76	84	77	88	83	77	81
11111	2016	8	18	93	93	76	75	80	82	81	80	83	90	89	89	87	89	82	90	80	83	83	84	80	90	85	87	95	89	84	89	86	83	83
11111	2016	8	21	89	92	80	78	87	86	83	85	88	92	92	90	92	92	87	83	83	89	87	89	86	93	89	92	95	88	87	92	89	87	85
11111	2016	9	0	90	92	97	92	92	86	90	89	90	90	91	97	97	97	96	90	92	93	93	94	96	97	95	93	97	93	97	91	95	97
11111	2016	9	3	75	86	92	78	87	85	85	67	67	74	75	81	95	82	76	70	77	76	92	92	73	80	68	75	74	81	71	89	84	75
11111	2016	9	6	67	82	70	71	69	75	71	60	53	63	67	65	97	68	64	59	50	60	86	87	78	63	60	92	59	69	62	83	62	58
11111	2016	9	9	80	67	80	70	90	77	71	73	56	59	80	78	85	69	56	57	76	68	79	71	94	77	66	83	52	79	65	81	60	57
11111	2016	9	12	90	73	73	78	87	91	73	75	66	73	80	89	89	79	65	69	78	76	88	85	92	91	72	87	79	93	73	86	78	73
11111	2016	9	15	86	85	80	81	86	85	79	80	76	71	81	92	97	89	87	83	83	90	90	89	95	92	79	92	83	96	90	92	82	83
11111	2016	9	18	89	86	87	89	85	90	85	85	83	83	88	97	97	93	87	90	90	90	95	92	97	93	83	90	85	96	89	93	90	83
11111	2016	9	21	89	93	89	93	87	90	86	88	89	88	92	97	97	94	89	92	91	92	94	95	97	93	90	93	90	97	89	95	93	85
11111	2016	10	0	81	95	89	95	83	92	95	97	95	97	82	89	93	95	84	88	85	92	92	85	85	84	91	78	91	89	79	89	94	94	96
11111	2016	10	3	91	82	73	70	85	92	90	79	73	76	85	88	74	79	62	63	69	76	69	53	63	58	58	61	65	56	94	83	76	71	81
11111	2016	10	6	61	82	61	62	66	87	73	73	79	62	74	80	54	52	48	44	53	63	42	46	37	33	40	53	45	41	85	67	62	51	63
11111	2016	10	9	76	66	69	52	62	80	67	69	62	71	71	64	60	54	54	43	51	57	47	28	35	47	37	47	40	60	73	74	63	71	61
11111	2016	10	12	78	76	76	62	72	89	80	77	80	78	79	74	88	58	57	52	62	65	63	54	57	55	48	56	63	57	95	93	93	85	79
11111	2016	10	15	88	92	79	77	79	93	89	83	80	80	89	92	93	62	63	50	71	78	72	75	68	72	60	73	69	72	93	95	93	93	90
11111	2016	10	18	87	89	89	83	90	95	92	89	87	81	91	92	95	80	75	75	80	74	81	75	67	76	63	70	75	72	91	96	88	94	92
11111	2016	10	21	92	89	91	83	92	95	95	90	92	83	93	93	95	74	80	78	87	81	87	79	76	86	66	80	81	75	93	95	91	96	94
11111	2016	11	0	95	92	85	88	96	92	93	94	95	95	96	94	96	85	90	86	60	84	96	96	96	94	97	94	96	92	94	94	95	96
11111	2016	11	3	67	64	61	79	91	81	81	73	61	64	64	56	63	56	55	57	47	58	59	70	64	61	65	64	60	70	64	58	67	71
11111	2016	11	6	50	47	54	88	91	80	71	62	48	45	48	45	48	42	40	48	39	41	41	48	41	45	45	41	45	49	50	45	53	51
11111	2016	11	9	52	50	52	86	94	83	65	58	60	60	50	53	47	36	37	49	35	39	34	46	45	43	44	48	44	45	47	46	50	46
11111	2016	11	12	70	65	75	89	93	94	81	76	71	64	64	79	74	51	54	68	59	60	68	69	60	61	69	71	67	71	69	74	67	69
11111	2016	11	15	85	75	77	91	90	89	92	87	81	75	86	85	85	73	67	69	68	85	76	83	71	75	83	83	80	86	79	87	85	80
11111	2016	11	18	87	86	74	93	95	91	94	91	89	90	89	89	92	78	69	68	79	88	85	86	86	89	89	87	88	90	86	88	88	86
11111	2016	11	21	90	85	85	93	94	91	94	94	96	95	92	93	91	84	78	66	86	92	93	90	90	94	94	93	90	93	90	90	93	94
11111	2016	12	0	96	96	96	84	94	94	93	92	85	89	89	78	90	89	91	91	95	88	85	73	76	78	98	96	96	93	97	93	96	95	96
11111	2016	12	3	75	69	64	66	84	86	62	60	69	75	74	67	73	78	78	79	78	73	79	61	69	69	80	74	79	86	83	96	84	84	86
11111	2016	12	6	48	48	46	48	59	37	37	34	48	55	45	38	49	54	57	40	44	58	63	48	47	54	46	53	52	57	47	69	60	61	59
11111	2016	12	9	48	48	45	40	41	37	39	28	48	36	40	38	46	48	43	48	44	53	58	44	41	53	46	48	52	55	44	52	64	44	48
11111	2016	12	12	75	70	67	56	74	62	71	63	71	67	57	57	62	71	65	71	68	67	75	63	59	77	69	77	77	74	62	77	77	62	74
11111	2016	12	15	87	88	71	72	77	80	79	76	78	79	61	66	74	78	77	81	79	82	84	86	61	88	88	87	87	83	72	84	85	76	92
11111	2016	12	18	91	90	72	78	89	85	92	85	84	78	78	75	78	85	84	87	86	68	82	77	77	90	90	90	94	87	84	86	87	89	91
11111	2016	12	21	94	92	80	91	90	88	93	89	87	85	76	82	85	89	89	93	87	79	78	77	78	94	92	90	94	90	91	97	91	91	95
11111	2017	1	0	99	93	85	81	97	94	97	94	93	93	86	69	61	54	81	73	87	79	76	71	76	83	74	66	97	89	87	91	75	82	83
11111	2017	1	3	90	84	67	76	93	85	94	71	58	55	77	63	46	43	68	63	59	64	65	49	57	69	69	60	65	55	69	69	64	67	77
11111	2017	1	6	58	56	51	52	76	67	61	40	35	39	54	24	33	40	44	39	37	39	40	39	40	45	48	37	37	35	40	54	47	46	47
11111	2017	1	9	45	45	45	39	63	62	37	28	28	40	44	23	27	24	30	34	30	35	34	36	29	35	44	35	35	29	45	49	39	38	35
11111	2017	1	12	79	67	63	54	77	76	66	51	47	53	61	37	34	42	49	52	65	60	52	46	52	52	53	54	59	54	60	63	51	54	56
11111	2017	1	15	84	70	74	64	85	87	73	71	72	56	71	43	35	37	58	58	74	76	53	61	60	63	58	67	76	75	84	69	60	67	76
11111	2017	1	18	85	79	79	75	85	90	76	85	85	62	73	57	43	45	60	74	84	71	57	49	70	65	71	86	83	73	91	73	66	78	87
11111	2017	1	21	89	85	78	87	90	93	85	89	86	74	71	63	49	61	65	76	87	72	63	61	78	74	77	92	85	79	93	74	69	80	80
11111	2017	2	0	91	91	89	87	90	90	85	62	83	87	89	77	65	83	85	61	70	86	83	90	88	87	95	66	69	75	81	81
11111	2017	2	3	67	60	81	76	56	58	74	51	55	63	71	53	40	59	47	51	54	67	55	93	78	80	82	34	34	40	47	53
11111	2017	2	6	33	42	67	43	25	34	37	35	36	31	45	33	33	40	31	36	35	43	40	71	61	64	38	15	19	19	19	18
11111	2017	2	9	37	32	41	33	22	30	28	23	31	30	39	24	33	39	27	33	32	29	40	64	51	57	23	16	17	19	21	18
11111	2017	2	12	51	40	62	58	40	47	43	36	40	43	53	36	45	53	44	36	47	44	55	69	60	62	36	26	28	30	26	33
11111	2017	2	15	66	70	76	78	62	70	47	44	64	70	74	55	67	60	56	51	53	58	71	76	73	70	54	32	50	54	45	51
11111	2017	2	18	71	73	84	87	69	70	68	54	77	79	76	54	77	75	64	52	66	69	69	89	86	86	71	43	63	69	55	62
11111	2017	2	21	81	81	87	93	79	78	60	70	82	81	79	60	83	77	60	69	76	67	69	89	87	91	68	63	73	74	72	69
11111	2017	3	0	73	86	88	84	87	90	96	73	92	91	91	96	69	76	64	80	78	87	90	72	87	90	86	92	91	90	95	95	90	88	89
11111	2017	3	3	51	45	76	84	80	81	78	51	72	84	96	79	32	44	41	35	34	63	74	89	67	59	75	59	79	70	90	76	83	81	76
11111	2017	3	6	20	30	50	62	65	63	57	39	57	63	96	64	23	24	29	22	28	55	48	72	53	46	51	45	67	63	69	75	77	65	63
11111	2017	3	9	25	28	33	33	51	42	39	58	58	54	73	46	15	21	19	20	29	53	27	62	40	35	47	48	61	48	58	61	76	56	57
11111	2017	3	12	33	44	54	55	62	70	56	66	65	68	86	51	28	32	26	25	43	90	45	76	61	46	58	58	70	62	63	74	88	69	64
11111	2017	3	15	61	52	64	63	74	81	71	80	71	93	90	62	46	48	50	52	60	85	71	84	77	61	68	64	70	72	72	79	82	74	80
11111	2017	3	18	73	62	77	80	87	87	75	85	81	98	93	65	60	63	57	59	75	79	83	86	80	77	74	81	76	82	83	85	90	81	83
11111	2017	3	21	81	89	81	86	89	94	78	88	89	91	94	68	69	78	80	76	89	86	73	85	85	82	85	86	87	93	87	88	89	85	91
11111	2017	4	0	88	83	81	84	87	93	93	93	91	89	88	91	88	84	91	80	81	91	86	91	91	91	94	92	95	93	92	92	86	87
11111	2017	4	3	74	75	76	76	77	84	80	83	82	76	73	80	35	31	76	71	54	76	69	77	88	94	85	89	88	79	78	81	70	74
11111	2017	4	6	55	63	66	71	77	67	63	63	65	44	31	56	34	24	54	40	39	52	61	61	79	94	71	94	68	67	64	65	63	63
11111	2017	4	9	51	57	55	64	73	67	53	57	62	26	18	42	30	26	40	39	37	45	64	64	63	77	83	80	61	63	60	58	55	58
11111	2017	4	12	61	66	68	79	94	75	63	63	59	42	55	48	41	30	56	46	44	55	94	70	74	87	96	81	75	75	67	70	63	69
11111	2017	4	15	77	78	51	80	91	90	76	78	77	65	69	66	58	59	64	64	62	66	94	79	89	96	94	83	75	88	80	81	91	80
11111	2017	4	18	80	81	79	82	94	88	78	86	88	83	79	75	67	69	70	71	71	78	92	79	91	95	92	86	91	87	69	87	75	74
11111	2017	4	21	81	81	80	78	95	92	90	87	90	86	83	80	68	88	75	76	83	83	91	90	91	94	92	87	93	90	82	83	85	74
11111	2017	5	0	86	96	94	92	92	85	82	91	89	90	93	76	76	88	79	87	96	86	93	93	80	90	88	87	88	89	90	85	89	83	95
11111	2017	5	3	70	59	78	66	75	71	65	69	75	70	66	68	74	63	93	91	91	50	72	77	63	75	74	74	70	65	81	65	64	72	82
11111	2017	5	6	53	56	56	49	60	63	64	55	70	60	43	65	63	60	71	67	70	48	51	62	66	62	54	58	56	60	67	63	56	67	69
11111	2017	5	9	59	49	50	53	55	59	54	52	58	66	46	61	51	51	65	69	73	55	60	54	53	52	51	56	51	58	58	64	65	78	65
11111	2017	5	12	61	57	63	63	61	62	64	57	77	69	55	53	60	67	62	75	69	65	67	60	65	65	56	57	57	79	60	71	80	93	75
11111	2017	5	15	91	83	73	72	73	69	74	71	80	85	71	79	63	77	76	86	78	76	73	74	74	75	69	67	65	91	78	77	87	93	96
11111	2017	5	18	95	88	85	83	74	81	79	80	89	82	77	80	69	83	83	90	75	83	86	82	77	80	80	77	77	88	86	77	90	91	92
11111	2017	5	21	96	93	89	80	80	91	85	83	89	88	77	78	80	88	88	93	87	90	90	80	90	84	84	81	83	90	79	87	87	91	90
11111	2017	6	0	93	93	94	86	88	95	92	92	87	87	92	97	94	94	92	97	93	95	94	93	95	93	92	83	89	87	85	85	87	90
11111	2017	6	3	90	81	78	77	81	71	65	77	69	69	68	97	89	82	77	93	79	78	90	79	76	81	76	69	67	67	79	79	71	81
11111	2017	6	6	91	69	70	74	68	58	80	60	74	60	69	97	76	87	69	91	73	73	96	70	77	78	63	62	61	60	64	63	67	70
11111	2017	6	9	88	69	63	69	58	63	63	68	77	58	69	97	73	76	63	88	83	70	91	65	62	70	60	60	62	63	71	69	90	69
11111	2017	6	12	91	75	70	76	77	60	64	67	61	64	96	97	78	97	73	81	95	92	89	69	77	72	63	65	71	67	68	70	72	73
11111	2017	6	15	89	79	81	77	84	76	75	80	82	74	92	98	89	92	83	87	94	89	89	80	87	83	74	76	76	76	73	78	80	80
11111	2017	6	18	93	97	80	78	89	81	87	79	80	75	90	97	90	91	88	91	92	92	91	81	90	88	82	77	83	82	75	82	83	87
11111	2017	6	21	96	95	87	83	90	90	87	87	82	87	91	97	94	90	98	93	90	95	93	91	89	87	85	87	81	83	80	86	87	90
11111	2017	7	0	92	90	96	98	97	92	93	88	89	87	93	98	97	92	92	82	92	93	94	98	99	97	95	88	95	96	98	93	90	97	95
11111	2017	7	3	81	86	93	91	97	81	80	83	76	87	89	92	83	80	73	62	69	75	92	88	95	89	80	83	93	97	79	67	80	77	75
11111	2017	7	6	69	89	90	84	84	71	81	80	67	73	95	72	74	71	61	55	62	64	88	93	83	76	73	96	94	98	67	63	91	70	62
11111	2017	7	9	92	76	81	91	89	65	70	67	63	83	95	81	75	69	50	50	65	63	87	87	82	66	95	91	87	81	66	55	70	92	73
11111	2017	7	12	81	87	85	86	83	69	71	73	77	82	88	82	78	68	57	63	67	67	90	92	87	73	94	91	92	81	76	62	76	79	73
11111	2017	7	15	82	93	90	89	91	87	82	83	80	89	93	90	83	78	67	73	90	75	90	86	85	80	92	90	91	93	83	78	96	90	80
11111	2017	7	18	92	97	93	96	93	89	87	87	86	89	97	90	88	78	76	81	94	75	95	92	88	83	92	97	91	94	88	83	97	93	85
11111	2017	7	21	89	97	96	97	93	92	87	89	86	92	97	95	90	86	76	89	93	80	97	97	92	88	90	95	93	96	91	87	97	93	88
11111	2017	8	0	93	96	95	96	87	92	93	91	87	89	95	97	87	93	93	97	97	89	91	89	92	93	97	95	93	97	95	94	88	95	92
11111	2017	8	3	80	92	80	88	79	83	88	73	76	79	95	97	89	97	88	87	86	81	73	72	75	97	97	87	69	76	82	77	77	69	75
11111	2017	8	6	63	72	73	70	66	87	65	62	72	70	95	94	79	77	73	93	72	71	64	63	74	69	74	67	75	75	66	65	58	62	95
11111	2017	8	9	66	97	97	62	67	73	67	62	74	72	87	93	71	90	91	80	62	73	56	59	87	66	91	69	95	65	60	82	69	61	89
11111	2017	8	12	83	90	85	75	71	78	69	69	74	81	86	97	87	85	95	79	69	81	63	63	95	78	88	70	95	73	66	80	71	69	87
11111	2017	8	15	83	90	86	88	79	83	82	82	87	83	90	97	88	97	93	92	83	89	77	76	95	87	90	80	90	82	77	85	78	74	95
11111	2017	8	18	86	92	91	91	83	87	86	83	83	83	92	93	92	92	96	93	87	85	76	89	97	89	89	86	93	95	83	82	88	87	93
11111	2017	8	21	92	93	95	87	92	90	89	85	88	93	95	93	92	93	96	95	86	86	80	90	96	96	93	90	95	97	90	86	90	90	95
11111	2017	9	0	97	92	90	95	90	92	93	92	90	90	96	97	94	95	95	97	88	95	93	94	94	96	92	88	83	96	92	96	97	95
11111	2017	9	3	86	81	79	76	77	75	78	70	79	89	97	86	80	79	71	67	83	76	93	85	75	78	73	68	79	82	84	76	96	75
11111	2017	9	6	74	67	67	58	65	56	64	56	68	75	97	69	67	70	69	54	72	60	81	75	80	61	58	65	70	76	87	67	85	77
11111	2017	9	9	65	63	62	50	62	70	55	61	68	97	90	69	92	66	67	53	90	55	91	82	73	53	51	52	68	70	69	67	87	97
11111	2017	9	12	75	81	92	69	75	72	76	77	79	97	88	81	86	81	83	64	85	67	85	82	83	65	65	69	86	77	87	90	90	97
11111	2017	9	15	85	87	92	76	76	82	87	86	85	95	95	87	88	89	91	77	88	76	93	88	88	73	81	75	95	89	92	95	92	97
11111	2017	9	18	89	90	88	83	83	85	87	87	85	97	96	90	92	90	95	88	96	92	97	90	90	83	87	84	93	89	92	95	93	97
11111	2017	9	21	90	89	90	89	89	90	92	89	92	97	97	95	93	92	96	90	95	90	93	91	93	89	89	83	94	92	93	97	93	98
11111	2017	10	0	98	97	97	96	97	89	88	91	84	95	91	88	93	91	95	97	96	91	90	93	96	96	98	95	93	98	94	96	96	87	96
11111	2017	10	3	81	73	72	68	78	65	87	74	81	75	65	75	73	79	86	78	73	78	97	96	97	89	78	78	82	80	73	74	59	80	85
11111	2017	10	6	71	69	72	54	47	60	62	69	80	57	62	63	56	62	65	55	58	61	89	97	96	68	58	58	74	59	42	55	40	80	53
11111	2017	10	9	94	61	54	65	55	87	68	67	77	52	54	53	55	56	62	52	51	67	71	96	96	69	52	57	69	51	39	46	44	73	56
11111	2017	10	12	97	80	79	80	68	89	83	75	81	67	63	71	63	68	81	71	70	71	83	97	88	82	77	74	85	76	65	73	65	79	64
11111	2017	10	15	98	88	89	86	71	87	85	85	88	83	77	81	76	75	89	80	81	83	96	97	90	94	89	86	91	90	82	81	82	88	81
11111	2017	10	18	97	92	85	92	83	87	88	87	91	90	87	86	83	82	93	89	90	79	95	98	94	95	91	91	95	94	91	88	85	94	91
11111	2017	10	21	97	94	90	93	87	83	90	86	93	92	89	89	88	92	95	92	89	83	95	97	96	95	93	93	96	94	94	92	89	94	95
11111	2017	11	0	98	97	94	87	94	94	83	94	95	96	88	90	79	80	77	84	91	90	94	96	85	57	62	65	60	71	83	89	96	97
11111	2017	11	3	68	61	61	69	61	67	64	59	68	62	45	55	50	63	66	83	79	71	79	63	56	53	59	53	50	52	63	59	84	73
11111	2017	11	6	50	47	40	54	44	47	38	36	41	42	42	42	39	47	69	83	71	58	64	49	41	40	46	51	37	36	38	40	62	54
11111	2017	11	9	48	49	45	49	48	43	38	39	45	41	41	43	38	50	71	78	69	65	53	42	39	32	50	41	40	35	40	38	47	34
11111	2017	11	12	71	70	64	61	60	59	61	53	68	66	63	52	55	67	84	91	81	75	64	71	56	54	67	60	59	63	60	70	83	60
11111	2017	11	15	82	85	80	69	75	76	64	80	77	80	71	58	54	74	92	89	89	85	81	80	52	52	59	74	59	75	73	79	90	69
11111	2017	11	18	84	85	89	81	84	78	77	86	86	76	76	64	58	69	80	91	91	89	85	87	53	61	65	76	79	79	84	85	94	85
11111	2017	11	21	90	87	89	88	89	84	90	91	91	80	96	70	67	73	82	91	89	92	90	86	50	65	64	72	75	78	88	91	93	92
11111	2017	12	0	97	97	96	93	96	93	93	82	96	98	97	98	98	97	93	91	98	88	96	100	98	98	92	93	92	84	81	92	98	98	93
11111	2017	12	3	73	64	66	61	70	60	60	66	96	96	94	78	87	85	61	53	84	82	92	98	88	88	72	73	82	69	71	98	100	74	64
11111	2017	12	6	42	45	40	49	43	49	49	49	96	94	92	63	65	51	44	43	70	60	85	73	54	64	58	55	56	58	53	72	66	41	43
11111	2017	12	9	29	41	29	45	32	44	44	53	95	89	81	58	62	37	38	40	68	55	77	65	51	49	48	47	50	53	45	67	49	35	35
11111	2017	12	12	63	65	62	67	62	67	67	67	97	94	89	71	81	54	53	61	86	75	86	84	72	78	67	67	71	68	70	80	72	61	58
11111	2017	12	15	86	84	70	82	76	72	72	70	96	96	97	89	94	86	63	85	90	89	96	92	88	90	78	71	82	76	88	86	92	73	77
11111	2017	12	18	94	89	84	85	88	79	79	77	93	98	95	96	96	92	81	89	92	93	98	97	91	96	92	79	84	76	82	96	96	76	70
11111	2017	12	21	96	92	89	92	95	80	80	90	97	97	95	96	96	91	86	96	89	95	100	98	95	96	91	86	84	79	87	96	98	83	77
11111	2018	1	0	91	81	86	83	95	91	92	84	87	85	92	95	99	96	97	97	94	89	84	91	95	95	92	93	78	79	74	94	95	92	87
11111	2018	1	3	84	82	63	79	97	71	70	77	74	78	97	84	86	91	97	82	78	71	72	66	71	89	71	69	68	49	67	71	71	58	78
11111	2018	1	6	48	58	31	43	74	40	56	72	49	47	74	73	66	85	69	53	52	46	37	31	41	64	46	37	43	30	61	40	36	33	53
11111	2018	1	9	53	49	29	50	50	30	41	52	39	37	64	56	60	80	54	42	47	39	31	29	32	46	45	23	36	29	43	24	34	26	37
11111	2018	1	12	70	67	50	72	71	47	52	67	61	55	74	75	78	90	76	56	73	57	45	48	55	72	54	52	54	44	50	37	47	47	58
11111	2018	1	15	75	88	47	79	93	52	65	84	67	71	84	85	89	90	90	67	82	63	53	69	62	87	73	74	64	65	66	66	77	73	64
11111	2018	1	18	69	83	59	85	89	66	80	83	66	80	90	88	94	93	90	80	89	69	67	80	83	85	74	75	58	68	72	79	82	82	74
11111	2018	1	21	79	87	74	90	91	69	83	83	74	91	95	97	95	95	95	89	89	76	76	88	89	89	88	76	65	64	82	90	87	85	91
11111	2018	2	0	93	97	97	96	96	99	89	73	59	96	46	73	67	63	75	69	87	93	80	83	88	88	89	92	93	88	96	93
11111	2018	2	3	74	91	89	72	88	91	76	56	56	66	35	53	52	49	50	54	61	61	54	58	69	58	60	81	71	63	78	68
11111	2018	2	6	52	53	62	54	67	73	55	35	33	36	24	22	32	43	32	32	37	40	34	28	42	33	49	59	41	51	55	41
11111	2018	2	9	40	43	59	36	61	37	38	16	26	25	20	22	35	39	30	24	36	35	29	23	35	37	40	41	28	40	48	28
11111	2018	2	12	51	76	70	61	71	38	54	42	51	38	34	36	46	53	33	40	48	47	51	49	54	48	50	57	52	62	64	45
11111	2018	2	15	73	89	94	80	88	55	44	50	74	51	49	52	47	73	59	50	69	66	68	63	65	60	70	77	60	90	77	62
11111	2018	2	18	83	92	96	85	95	78	65	65	75	40	43	56	54	77	59	65	79	78	70	74	80	77	76	78	67	94	80	72
11111	2018	2	21	92	95	93	90	97	87	63	66	88	44	58	61	60	77	66	78	84	77	76	83	86	85	85	89	70	96	84	78
11111	2018	3	0	84	90	85	95	85	62	46	71	74	79	73	80	86	89	89	88	80	92	90	85	68	90	82	90	90	72	87	86	88	89	83
11111	2018	3	3	54	59	77	76	75	39	28	36	47	46	38	76	76	78	77	78	71	75	75	33	39	70	73	78	69	60	67	79	75	76	73
11111	2018	3	6	41	35	52	40	54	31	25	26	40	26	24	51	52	48	44	51	42	29	44	22	29	61	52	52	55	56	60	58	52	54	57
11111	2018	3	9	34	31	33	27	32	24	19	24	23	26	20	35	23	33	31	52	22	22	27	18	22	33	50	45	41	52	46	44	49	46	53
11111	2018	3	12	48	48	44	51	48	41	28	31	37	24	33	42	68	64	52	51	30	36	33	34	42	50	54	60	43	60	63	56	55	89	59
11111	2018	3	15	62	69	62	71	41	59	46	47	57	47	46	64	69	79	75	65	56	60	63	52	55	64	68	61	60	74	79	66	71	77	72
11111	2018	3	18	78	70	89	86	40	63	54	61	70	57	54	71	75	89	81	67	72	75	72	52	61	55	80	78	88	81	86	75	76	78	76
11111	2018	3	21	85	76	92	88	50	52	66	68	76	61	72	82	77	91	88	74	81	91	76	60	68	62	86	80	67	85	88	86	84	83	82
11111	2018	4	0	88	73	90	75	83	87	93	93	95	75	90	88	83	90	85	93	77	96	91	91	91	95	93	93	88	82	89	86	75	85
11111	2018	4	3	48	54	71	58	69	72	72	82	66	60	74	61	59	73	56	70	67	65	65	75	80	80	82	75	49	60	59	61	94	76
11111	2018	4	6	30	50	37	44	44	55	56	64	49	50	47	52	48	55	41	48	67	54	61	65	71	71	71	60	35	48	54	45	77	93
11111	2018	4	9	31	57	34	43	37	54	49	45	40	38	45	42	48	53	44	38	69	52	61	53	76	62	53	61	48	37	54	49	84	91
11111	2018	4	12	46	68	39	54	42	70	60	74	58	45	62	48	58	94	53	50	64	59	73	67	91	76	63	57	58	56	63	57	81	79
11111	2018	4	15	64	73	62	71	71	70	75	71	67	67	84	59	61	77	76	61	75	68	74	64	91	79	77	73	86	64	80	69	95	93
11111	2018	4	18	65	77	70	72	68	78	80	87	73	75	75	80	83	84	85	63	98	82	88	81	93	89	80	80	84	77	77	75	97	93
11111	2018	4	21	72	82	67	80	79	86	83	90	73	85	84	77	88	84	86	67	95	86	88	87	95	89	89	87	80	90	82	71	90	91
11111	2018	5	0	90	97	93	91	96	86	93	90	85	90	84	96	94	84	94	90	96	91	96	95	94	98	97	94	93	90	93	90	84	80	89
11111	2018	5	3	58	69	70	77	63	68	74	83	79	82	80	70	71	64	73	89	79	92	90	86	98	92	82	82	79	80	73	76	60	58	91
11111	2018	5	6	56	53	54	59	63	66	66	76	69	89	64	57	57	65	56	77	59	94	73	92	90	70	97	70	69	65	63	64	47	46	93
11111	2018	5	9	54	64	57	81	93	61	74	69	89	71	64	52	87	64	53	64	60	70	66	67	81	92	87	77	61	62	53	53	37	46	77
11111	2018	5	12	71	92	62	81	79	72	82	77	83	78	75	59	71	69	66	75	71	79	71	73	87	87	81	77	93	75	63	60	40	62	79
11111	2018	5	15	84	88	81	87	81	83	86	83	89	86	75	73	77	84	71	88	85	90	87	82	88	88	91	87	90	77	77	69	69	78	88
11111	2018	5	18	87	91	91	91	87	87	90	87	89	91	84	81	81	79	89	87	90	90	92	86	90	95	93	90	85	86	79	75	77	76	91
11111	2018	5	21	93	92	91	95	88	87	90	87	89	88	90	87	83	85	90	95	92	94	92	90	97	93	95	92	90	93	89	79	83	78	95
11111	2018	6	0	95	97	93	98	94	94	95	93	88	97	93	94	97	94	90	80	94	90	77	92	90	89	90	92	91	90	90	95	90	92
11111	2018	6	3	85	82	74	75	82	67	74	82	78	76	90	87	91	81	89	74	86	83	94	79	72	75	76	83	88	90	79	80	69	77
11111	2018	6	6	69	72	64	92	65	70	69	67	62	63	73	76	77	68	74	69	62	66	86	65	68	63	97	73	75	69	73	73	63	62
11111	2018	6	9	90	66	88	67	59	90	67	69	58	62	73	81	80	62	73	74	59	68	80	61	61	61	93	74	95	62	66	68	63	65
11111	2018	6	12	97	75	95	77	62	78	70	67	70	88	78	95	87	70	77	81	70	74	81	63	76	64	82	81	92	65	74	69	75	75
11111	2018	6	15	91	93	89	89	81	92	84	82	74	95	81	96	88	89	83	83	91	82	81	79	82	79	87	85	92	80	77	81	77	83
11111	2018	6	18	94	92	97	89	87	91	79	86	89	92	92	97	87	89	89	87	88	90	92	90	83	82	92	88	92	80	80	86	85	87
11111	2018	6	21	96	92	98	90	92	92	86	93	92	93	95	97	90	90	91	90	88	90	92	90	87	89	91	90	90	87	95	88	90	87
11111	2018	7	0	90	89	95	97	93	95	93	87	89	92	90	97	89	95	86	90	96	92	94	81	85	95	90	97	93	93	93	96	90	92	91
11111	2018	7	3	70	83	89	92	81	76	66	81	83	83	76	78	80	70	72	82	95	81	65	74	86	86	90	93	95	89	90	91	79	78	76
11111	2018	7	6	61	65	83	78	74	66	63	63	76	69	69	67	73	60	65	67	89	65	59	62	87	92	67	91	97	90	89	83	86	80	65
11111	2018	7	9	63	66	87	87	65	62	58	76	71	67	59	73	65	58	60	59	77	60	53	56	76	74	92	97	80	83	90	87	69	76	62
11111	2018	7	12	77	76	92	95	80	69	66	69	76	76	69	77	74	65	86	71	75	65	62	80	77	81	92	95	83	90	87	86	76	78	90
11111	2018	7	15	79	83	97	95	85	81	76	80	81	80	76	79	74	72	83	79	86	80	75	73	77	85	95	92	90	93	89	90	85	88	82
11111	2018	7	18	80	95	97	93	86	87	76	82	82	82	79	79	80	82	92	90	86	81	89	79	87	90	95	92	94	93	95	92	87	87	85
11111	2018	7	21	88	97	97	95	93	90	83	85	87	87	95	83	92	83	92	93	89	87	81	83	93	93	97	93	94	95	93	88	90	89	88
11111	2018	8	0	90	92	97	93	93	95	93	87	92	91	89	88	92	92	80	92	93	96	92	83	93	93	91	89	90	93	90	89	89	92	93
11111	2018	8	3	75	86	88	88	83	86	72	76	75	67	76	76	75	78	67	76	78	69	83	63	92	85	69	86	76	76	79	73	83	78	78
11111	2018	8	6	69	93	79	93	77	62	64	62	66	64	63	90	60	58	57	65	67	62	67	61	70	65	67	70	63	86	67	69	81	69	68
11111	2018	8	9	65	73	71	80	76	64	53	61	67	52	48	78	56	52	53	53	62	51	67	73	69	74	69	69	62	60	67	79	79	74	61
11111	2018	8	12	93	87	76	82	74	81	64	61	73	57	69	76	67	63	63	63	65	65	75	77	77	72	92	77	68	65	67	75	74	74	63
11111	2018	8	15	95	92	81	85	90	87	67	74	83	76	80	78	77	73	72	73	77	77	79	87	86	81	86	83	79	71	75	79	80	77	73
11111	2018	8	18	90	92	89	89	95	95	80	86	85	86	85	89	76	76	73	76	80	81	77	90	87	86	87	88	80	79	82	87	86	87	83
11111	2018	8	21	90	93	90	90	97	93	83	89	87	88	87	92	83	79	81	79	90	86	83	93	90	89	90	90	93	87	86	87	89	92	83
11111	2018	9	0	85	88	93	93	94	87	87	91	89	89	91	92	93	94	96	85	89	90	80	96	85	95	96	90	92	93	93	97	93	93
11111	2018	9	3	67	87	76	79	79	67	80	73	75	79	71	82	90	87	73	71	62	64	65	76	61	79	69	69	81	80	78	79	78	65
11111	2018	9	6	68	74	77	62	62	62	73	56	63	63	62	65	95	65	67	52	53	52	52	62	63	63	63	62	70	64	67	59	57	45
11111	2018	9	9	65	72	66	67	65	60	66	52	56	56	67	65	82	81	59	56	52	55	48	58	65	66	61	58	73	59	85	46	60	47
11111	2018	9	12	77	88	72	89	64	63	72	68	65	63	87	93	88	83	67	66	65	62	67	77	91	90	67	68	73	72	90	67	74	57
11111	2018	9	15	79	95	80	87	71	77	82	77	76	77	86	92	90	87	86	66	76	69	77	90	91	93	86	77	79	82	93	81	83	76
11111	2018	9	18	83	92	89	95	77	81	85	85	77	87	88	92	93	90	87	79	83	81	82	93	91	95	90	83	81	80	89	86	85	73
11111	2018	9	21	85	92	91	94	83	83	87	89	83	88	92	93	94	91	87	87	83	79	93	88	90	95	92	88	89	92	94	90	90	77
11111	2018	10	0	81	86	85	91	88	86	94	89	93	84	94	91	94	94	98	96	91	92	95	94	93	91	92	93	85	86	90	78	92	91	96
11111	2018	10	3	58	45	56	72	73	66	63	53	79	75	88	96	96	80	74	71	51	57	72	67	70	62	67	60	60	60	67	82	80	80	67
11111	2018	10	6	38	38	44	63	51	49	51	38	57	83	74	90	82	73	63	46	40	42	51	58	51	51	54	47	40	33	48	70	70	60	48
11111	2018	10	9	37	38	39	58	54	57	40	30	51	79	85	90	86	64	44	43	46	44	38	53	33	48	49	42	44	42	42	81	73	57	53
11111	2018	10	12	48	48	52	65	68	75	58	53	70	85	89	93	85	72	61	58	62	58	68	74	55	60	61	59	57	58	60	87	85	74	67
11111	2018	10	15	67	70	69	82	70	78	75	70	76	88	86	91	88	91	86	72	78	70	76	85	76	78	74	75	47	71	59	91	87	82	80
11111	2018	10	18	82	70	74	83	83	87	85	82	81	91	86	93	96	96	89	77	83	80	89	89	84	89	87	84	62	72	59	92	87	89	90
11111	2018	10	21	82	75	82	85	85	90	88	87	84	94	88	93	96	96	91	83	89	94	92	91	86	90	91	80	74	81	65	92	89	93	92
11111	2018	11	0	95	89	92	96	90	89	98	89	94	90	92	98	94	92	94	91	71	69	82	89	88	89	90	89	95	96	77	88	88	87
11111	2018	11	3	61	64	77	79	74	93	85	71	90	51	53	57	63	69	67	71	66	46	60	70	72	66	72	63	64	63	56	56	52	62
11111	2018	11	6	50	54	55	56	55	71	76	49	65	52	40	46	53	48	50	40	58	36	37	43	43	42	43	45	35	36	35	30	33	37
11111	2018	11	9	48	67	44	52	53	59	53	40	39	46	36	40	39	49	42	28	44	39	37	43	39	44	36	50	43	35	34	33	37	36
11111	2018	11	12	62	77	72	66	66	78	68	51	62	66	64	69	62	70	72	58	58	60	57	66	65	64	62	71	67	57	56	57	60	59
11111	2018	11	15	72	79	81	74	81	91	77	67	71	76	85	67	80	80	81	73	57	76	70	77	80	78	71	82	79	67	63	65	69	74
11111	2018	11	18	79	84	87	77	76	94	87	68	79	86	90	85	88	88	87	76	73	81	78	84	87	85	78	89	87	76	70	78	77	82
11111	2018	11	21	89	89	94	85	82	96	89	86	86	90	94	90	90	90	91	74	76	83	85	86	87	87	82	90	90	78	76	82	81	78
11111	2018	12	0	73	91	89	77	76	74	91	69	92	92	95	92	92	92	70	66	82	94	89	98	97	85	87	87	78	73	63	64	57	74	91
11111	2018	12	3	65	55	55	59	59	68	58	65	60	64	71	67	63	62	63	77	82	85	88	92	68	65	71	70	62	61	53	48	47	68	64
11111	2018	12	6	37	43	40	48	45	50	40	48	40	44	36	36	45	45	47	55	78	87	85	69	54	46	55	51	42	46	45	31	34	40	40
11111	2018	12	9	35	36	32	41	41	42	40	41	41	37	33	40	40	40	36	44	82	84	77	61	49	47	49	41	44	42	40	23	28	36	33
11111	2018	12	12	58	59	59	61	57	67	62	63	59	61	50	62	63	58	56	63	81	90	82	81	70	62	70	68	61	58	60	39	48	55	53
11111	2018	12	15	71	71	76	70	58	70	71	74	74	78	73	79	74	62	71	72	86	87	96	91	79	75	72	72	66	65	63	46	60	82	71
11111	2018	12	18	84	64	70	74	67	87	68	76	89	85	72	87	67	68	61	67	90	89	99	93	82	85	89	75	80	57	57	45	65	85	73
11111	2018	12	21	87	87	76	79	71	88	78	83	91	93	85	89	89	70	64	71	95	89	99	98	84	87	89	77	71	60	67	50	74	88	82
11111	2019	1	0	88	93	87	88	87	94	95	89	67	84	72	90	90	89	60	56	75	93	88	85	80	89	89	90	80	89	68	71	70	58	88
11111	2019	1	3	62	65	59	64	69	61	55	61	54	56	68	74	67	54	56	45	66	73	76	69	58	60	62	60	57	64	61	76	60	49	58
11111	2019	1	6	32	36	40	46	34	36	37	43	46	40	42	38	41	37	44	43	40	44	53	46	37	37	35	35	37	27	35	58	42	39	32
11111	2019	1	9	30	31	38	26	31	29	27	27	40	26	30	40	36	33	33	31	30	41	41	35	29	31	27	26	28	37	29	43	40	29	32
11111	2019	1	12	60	54	53	49	65	55	54	52	53	45	51	65	55	52	45	52	58	59	67	46	54	53	52	52	46	53	53	54	51	41	47
11111	2019	1	15	70	69	57	65	62	80	56	60	74	57	72	72	65	57	59	64	74	81	69	65	66	73	74	76	68	57	60	68	56	58	73
11111	2019	1	18	78	75	62	67	76	86	73	57	80	61	73	78	65	64	49	58	70	74	68	74	76	83	84	75	70	67	59	71	55	66	87
11111	2019	1	21	85	77	71	83	82	91	81	65	75	68	84	88	85	58	59	68	89	81	71	78	80	86	89	72	80	66	67	69	59	77	91
11111	2019	2	0	93	89	83	76	76	84	81	89	81	83	80	77	73	78	88	70	73	98	89	96	89	98	95	64	58	98	95	96
11111	2019	2	3	57	59	52	50	47	56	49	59	74	68	69	58	57	67	57	62	93	74	59	92	66	89	81	46	91	88	98	96
11111	2019	2	6	26	32	35	23	34	35	35	40	59	41	47	41	38	37	39	55	65	35	41	69	27	56	61	33	54	63	63	69
11111	2019	2	9	28	25	21	24	30	26	28	35	49	29	24	34	31	29	33	58	62	31	32	47	28	43	44	26	50	79	56	85
11111	2019	2	12	46	42	37	31	37	42	47	45	64	39	40	42	44	43	43	63	57	51	46	48	54	58	56	36	68	84	97	83
11111	2019	2	15	71	57	55	51	58	62	60	63	71	50	57	58	60	49	66	78	82	71	66	74	72	80	76	61	76	88	98	92
11111	2019	2	18	77	74	68	67	57	74	72	64	79	62	67	65	68	68	54	78	92	74	75	79	79	85	81	50	83	93	93	96
11111	2019	2	21	82	86	71	36	74	77	83	68	92	73	73	71	77	78	70	71	96	85	84	86	96	94	75	55	90	94	92	89
11111	2019	3	0	87	81	73	86	82	90	94	71	77	83	96	100	93	99	71	52	74	80	81	81	92	89	79	85	79	77	67	74	83	84	91
11111	2019	3	3	48	44	52	54	93	76	60	50	43	56	89	85	94	95	49	42	50	80	66	75	79	72	62	54	42	60	48	40	60	63	85
11111	2019	3	6	37	26	39	55	70	57	27	24	34	41	66	61	62	63	34	34	41	56	67	51	40	63	33	31	22	43	67	33	55	52	61
11111	2019	3	9	29	25	27	51	73	55	33	25	22	44	62	37	54	34	31	38	42	49	49	23	23	52	25	21	21	33	55	40	40	48	57
11111	2019	3	12	40	40	41	63	78	66	47	35	37	58	67	42	62	44	36	40	52	49	59	53	46	58	40	30	42	39	58	50	48	47	66
11111	2019	3	15	59	47	60	72	77	85	67	54	64	70	85	65	82	62	52	65	54	63	76	63	51	76	60	45	58	49	72	66	61	58	60
11111	2019	3	18	70	69	70	73	87	91	56	68	72	89	84	77	89	65	57	61	74	78	84	72	88	55	67	67	72	55	77	76	56	77	72
11111	2019	3	21	76	79	79	80	87	94	75	73	82	95	98	86	95	60	60	66	78	77	84	87	86	85	77	72	76	69	71	77	64	88	87
11111	2019	4	0	95	93	91	90	91	95	92	91	95	94	89	89	95	90	91	90	79	84	89	87	83	71	81	74	74	87	85	87	85	81
11111	2019	4	3	63	83	67	79	86	89	71	74	81	87	71	89	78	57	81	78	67	52	48	51	61	51	54	40	57	71	79	76	68	69
11111	2019	4	6	49	61	60	60	69	49	56	65	94	71	57	69	66	48	61	62	53	40	40	43	43	38	41	37	45	43	64	63	58	53
11111	2019	4	9	46	75	65	54	68	49	58	52	61	64	57	56	55	44	59	58	46	38	36	33	38	35	42	40	42	49	56	54	52	47
11111	2019	4	12	64	74	71	61	70	62	64	83	74	74	93	72	91	53	70	67	54	52	44	43	43	42	53	52	45	55	64	63	61	56
11111	2019	4	15	70	78	75	76	78	79	81	96	88	88	89	85	73	78	77	77	63	72	59	72	54	62	64	65	56	61	75	74	71	66
11111	2019	4	18	81	84	87	83	83	93	81	94	88	92	71	91	70	78	85	87	72	74	64	73	70	73	71	70	62	77	81	82	76	79
11111	2019	4	21	91	86	89	86	91	90	87	96	94	92	79	93	91	87	87	83	77	87	75	76	69	80	76	72	78	83	82	83	81	83
11111	2019	5	0	95	93	88	96	94	90	85	83	83	86	83	76	83	92	82	88	90	88	91	87	90	86	90	86	94	92	91	75	91	90	75
11111	2019	5	3	63	83	70	79	63	75	69	78	76	69	69	72	73	72	59	73	74	87	75	83	67	80	71	79	82	67	77	63	74	73	65
11111	2019	5	6	49	61	83	93	56	65	60	60	62	65	58	52	58	55	48	56	58	69	70	63	56	61	61	71	69	61	62	60	59	54	59
11111	2019	5	9	46	75	84	95	52	53	57	58	56	55	56	52	55	58	47	51	55	61	61	51	54	53	56	70	75	60	56	55	53	50	44
11111	2019	5	12	64	74	93	87	61	66	64	64	67	62	63	60	64	64	57	65	63	69	67	57	57	65	64	89	74	64	77	63	61	63	57
11111	2019	5	15	70	78	95	85	79	78	81	81	77	80	75	69	64	77	57	69	88	69	64	49	70	75	71	83	77	78	81	69	69	73	88
11111	2019	5	18	81	84	96	88	82	86	82	86	81	82	82	76	92	66	60	78	80	83	84	65	76	92	80	80	87	88	80	81	76	79	90
11111	2019	5	21	91	86	95	91	87	85	86	85	83	83	80	80	93	79	81	85	81	83	85	80	89	90	86	94	90	91	83	87	83	83	87
11111	2019	6	0	70	90	97	92	96	97	94	91	91	90	89	91	87	88	90	92	86	91	92	96	93	92	89	89	86	89	87	87	97	92
11111	2019	6	3	82	81	89	78	95	82	82	77	93	73	74	70	78	82	85	81	75	76	69	86	70	80	70	73	73	78	87	82	87	73
11111	2019	6	6	64	91	76	88	96	69	67	63	75	65	62	61	67	82	90	72	68	58	61	77	61	71	55	56	64	61	72	76	70	68
11111	2019	6	9	63	72	80	74	97	69	67	67	92	54	56	54	66	76	83	65	63	61	61	60	71	73	48	48	60	61	69	93	63	67
11111	2019	6	12	69	77	72	83	91	82	77	72	87	69	60	60	66	81	71	69	72	68	65	73	73	66	62	53	62	62	72	92	65	92
11111	2019	6	15	79	89	81	87	93	88	82	83	87	77	76	77	74	84	78	81	80	80	71	76	78	76	74	73	76	76	85	92	83	87
11111	2019	6	18	83	90	85	87	95	92	85	89	89	86	84	80	72	87	89	87	91	81	83	81	83	80	76	82	78	80	85	96	92	95
11111	2019	6	21	89	91	92	90	96	94	88	90	90	87	89	86	87	87	91	88	91	87	86	88	85	85	83	86	92	83	86	95	92	92
11111	2019	7	0	92	96	94	92	90	92	97	92	93	92	93	97	95	96	95	93	97	95	85	92	91	86	83	87	96	97	94	87	85	91	93
11111	2019	7	3	69	92	94	77	78	83	90	86	90	86	87	92	86	91	92	84	77	94	70	70	73	73	73	81	79	95	82	77	73	85	75
11111	2019	7	6	63	79	70	70	68	86	92	79	80	77	84	76	72	83	92	72	59	80	73	57	60	57	62	62	65	83	72	69	63	86	72
11111	2019	7	9	64	75	64	62	62	86	84	96	84	73	95	97	69	83	78	66	61	66	63	53	54	55	50	66	71	81	76	62	63	71	87
11111	2019	7	12	77	89	69	66	66	82	89	98	87	89	95	94	98	86	83	93	72	70	67	64	65	65	65	77	75	82	79	68	80	79	77
11111	2019	7	15	81	87	80	80	76	88	93	91	90	92	97	97	98	88	87	93	84	77	76	78	80	76	79	81	86	81	81	74	83	88	83
11111	2019	7	18	81	88	87	85	83	89	92	93	90	92	97	96	91	93	93	96	92	83	83	84	81	82	81	97	92	92	87	77	87	89	89
11111	2019	7	21	90	91	92	88	93	93	92	92	91	93	97	95	91	93	92	96	92	86	89	88	85	82	82	96	93	95	88	80	90	92	92
11111	2019	8	0	92	90	90	96	94	90	80	94	95	94	93	95	85	93	94	95	95	92	92	90	93	94	92	98	97	85	92	89	89	91	87
11111	2019	8	3	73	79	82	77	63	67	91	92	81	71	74	69	80	92	81	86	79	73	76	74	75	68	79	87	75	74	73	73	69	60	78
11111	2019	8	6	72	72	79	63	68	60	65	86	69	64	74	72	83	95	86	73	66	64	57	58	70	62	69	76	60	58	59	65	58	56	87
11111	2019	8	9	63	57	93	65	63	59	64	91	67	54	65	67	78	93	77	65	82	67	52	59	58	69	63	69	60	54	58	62	54	61	68
11111	2019	8	12	72	74	79	74	67	62	85	97	73	60	65	61	87	92	90	84	79	68	63	65	63	90	90	89	59	63	63	69	61	67	74
11111	2019	8	15	82	80	95	84	83	75	83	95	85	85	81	75	93	93	93	87	81	77	78	76	75	90	94	85	74	72	76	78	73	77	85
11111	2019	8	18	83	82	91	87	79	83	94	92	89	89	86	89	95	91	92	90	86	86	83	79	86	92	93	88	80	82	78	80	81	79	85
11111	2019	8	21	88	87	93	90	84	81	95	92	93	91	92	88	92	93	93	93	89	90	87	82	89	92	95	96	86	83	83	86	89	82	90
11111	2019	9	0	93	96	94	85	90	88	90	93	97	95	90	93	96	95	92	93	85	92	92	85	93	92	92	90	95	98	93	97	93	97
11111	2019	9	3	66	81	79	77	78	72	79	83	84	80	78	91	93	81	75	78	69	67	70	67	64	75	75	83	80	85	72	74	78	79
11111	2019	9	6	60	68	63	69	66	71	84	67	67	68	63	73	90	62	61	60	53	61	57	60	62	73	57	69	76	65	63	80	69	73
11111	2019	9	9	59	58	58	67	59	64	72	70	95	94	62	78	97	60	56	63	51	53	64	54	73	92	70	74	91	63	60	74	81	70
11111	2019	9	12	67	77	65	67	68	71	76	79	90	78	83	90	93	70	69	73	70	65	67	71	76	89	97	95	98	71	69	97	99	80
11111	2019	9	15	78	78	74	75	76	76	83	86	92	91	85	94	95	87	79	87	79	82	79	80	81	91	91	91	99	85	82	97	96	82
11111	2019	9	18	82	81	79	79	83	93	87	89	92	90	93	92	93	89	85	91	85	87	81	83	90	91	89	93	97	85	90	97	95	92
11111	2019	9	21	91	90	81	83	87	90	92	91	90	92	93	92	94	92	90	90	89	89	83	87	90	88	87	93	98	91	94	91	95	93
11111	2019	10	0	95	96	99	95	96	93	96	97	97	97	96	96	95	84	93	91	95	96	90	79	82	94	90	94	92	96	89	89	88	96	89
11111	2019	10	3	87	85	81	73	85	77	71	86	73	94	78	71	69	65	63	73	72	58	65	59	60	74	74	91	88	91	80	63	67	62	66
11111	2019	10	6	75	69	69	64	57	86	77	71	66	77	63	56	49	41	51	92	56	50	58	34	45	52	72	87	81	94	59	53	53	47	45
11111	2019	10	9	96	58	66	57	55	73	81	63	69	97	58	58	43	44	50	63	55	51	52	45	53	55	91	89	82	88	65	51	52	46	47
11111	2019	10	12	88	75	79	72	76	85	90	80	77	96	83	72	59	55	63	77	74	64	71	56	63	80	96	93	93	88	77	62	64	67	63
11111	2019	10	15	92	85	88	83	85	89	91	87	89	96	88	88	67	72	76	88	85	71	78	75	69	86	95	94	93	87	89	79	77	80	76
11111	2019	10	18	93	92	91	95	90	92	91	90	85	95	95	93	79	77	87	90	89	83	80	75	81	90	95	95	89	88	89	80	84	80	77
11111	2019	10	21	94	95	93	95	92	95	97	91	90	93	96	95	82	87	89	93	93	86	76	78	73	90	89	94	91	89	90	85	91	84	87
11111	2019	11	0	87	94	96	96	94	94	92	83	98	96	90	97	97	98	97	89	96	95	96	82	91	96	98	92	98	97	96	97	97	97
11111	2019	11	3	64	70	79	67	61	79	58	88	93	97	74	66	70	64	58	59	60	65	74	50	64	68	74	61	69	71	71	65	70	62
11111	2019	11	6	50	35	61	53	50	59	44	67	89	72	67	57	52	47	43	45	42	45	49	29	46	57	59	49	53	49	50	49	44	41
11111	2019	11	9	45	38	51	47	50	46	54	76	96	70	59	58	50	44	45	46	44	39	48	31	48	52	52	45	56	49	52	45	41	35
11111	2019	11	12	63	56	74	70	64	70	78	93	96	84	81	77	75	73	66	74	70	71	76	57	72	79	73	75	76	74	71	74	73	64
11111	2019	11	15	82	78	84	77	78	76	84	97	94	87	93	90	86	87	81	84	78	83	81	64	87	89	89	85	87	89	85	78	79	78
11111	2019	11	18	86	89	87	79	87	68	84	98	93	90	97	94	89	94	88	84	87	92	80	76	88	93	94	91	93	90	93	90	88	86
11111	2019	11	21	91	93	96	87	88	76	82	98	94	93	97	97	94	96	94	90	90	94	78	82	92	95	90	95	95	94	95	94	93	86
11111	2019	12	0	72	91	89	89	96	85	84	83	84	89	85	87	98	97	95	84	88	81	96	94	99	86	93	97	99	99	95	92	93	93	96
11111	2019	12	3	56	59	62	67	60	58	53	60	63	63	55	71	64	73	72	69	75	82	95	93	97	86	82	91	98	80	94	88	75	75	73
11111	2019	12	6	43	33	45	52	43	40	32	37	49	41	37	46	40	46	54	58	60	78	87	83	91	82	69	68	77	60	87	73	52	50	53
11111	2019	12	9	46	38	43	43	32	37	27	40	56	33	39	48	41	41	45	49	58	80	88	74	89	76	58	65	66	66	68	64	41	39	40
11111	2019	12	12	63	53	61	69	64	63	55	67	74	56	67	72	66	59	63	67	67	85	93	85	89	85	81	85	81	78	82	80	69	60	68
11111	2019	12	15	77	59	81	78	72	69	67	74	85	72	74	84	81	81	69	76	77	86	91	93	86	92	84	93	90	78	88	92	88	85	81
11111	2019	12	18	82	67	79	87	82	79	78	73	88	69	83	91	86	86	83	88	92	87	89	94	86	86	97	97	94	78	90	91	90	91	86
11111	2019	12	21	89	66	89	90	84	78	79	78	88	78	83	96	92	92	83	86	82	92	93	95	86	89	97	97	97	89	91	92	92	93	90
11111	2020	1	0	93	89	86	96	96	93	96	99	87	93	93	93	99	99	100	99	100	99	98	89	86	86	80	94	90	90	88	96	88	91	88
11111	2020	1	3	70	75	93	86	66	78	91	93	78	73	91	93	91	100	100	98	77	76	91	75	70	59	61	74	66	66	72	72	79	84	85
11111	2020	1	6	43	55	90	67	86	57	82	68	73	63	87	91	65	77	59	55	42	41	49	53	43	44	39	46	44	48	47	51	92	54	71
11111	2020	1	9	35	43	78	60	62	44	72	59	62	52	83	85	58	63	47	41	35	35	44	49	37	32	47	33	35	37	44	43	67	56	59
11111	2020	1	12	65	72	88	78	81	72	76	78	79	71	91	92	79	83	73	73	68	62	67	63	54	52	60	45	50	54	63	69	81	78	61
11111	2020	1	15	78	85	92	94	84	85	97	87	88	86	97	97	94	95	85	86	86	86	85	67	79	80	77	55	63	57	74	78	89	91	83
11111	2020	1	18	87	87	92	98	90	86	97	90	78	89	93	99	99	99	96	93	94	91	82	74	83	87	89	71	68	73	89	91	85	90	62
11111	2020	1	21	89	84	94	97	93	91	99	92	87	92	94	99	99	99	96	98	97	95	87	80	83	87	93	79	86	81	93	92	91	89	66
11111	2020	2	0	70	71	87	93	79	81	63	56	80	62	73	68	66	93	95	96	93	91	89	86	94	92	91	89	83	94	96	91	77
11111	2020	2	3	68	45	38	57	49	49	47	48	66	65	51	54	52	59	80	77	69	72	57	63	75	67	68	55	61	75	58	57	54
11111	2020	2	6	47	37	24	37	29	33	27	39	40	30	34	29	32	37	60	61	37	45	25	48	40	30	34	50	71	49	56	41	25
11111	2020	2	9	34	24	30	27	27	27	36	45	31	30	32	36	27	36	40	35	34	42	25	43	36	29	27	64	75	50	53	26	24
11111	2020	2	12	50	43	43	48	40	35	50	58	44	36	44	41	41	60	56	43	51	55	50	55	53	41	46	73	88	62	58	41	37
11111	2020	2	15	63	57	57	52	65	45	62	66	60	59	53	53	70	74	77	52	57	76	68	72	69	64	64	79	84	78	80	54	62
11111	2020	2	18	67	76	52	50	70	53	55	71	55	57	58	62	80	71	89	76	71	84	78	84	74	76	72	91	85	88	74	53	71
11111	2020	2	21	73	82	67	61	73	56	55	72	61	66	65	63	86	84	93	87	82	86	82	86	84	80	82	89	89	92	81	68	76
11111	2020	3	0	82	83	66	85	92	89	90	94	88	78	73	78	77	68	83	82	75	67	78	71	94	74	84	84	88	73	79	71	62	47	64
11111	2020	3	3	54	58	76	59	67	75	88	77	54	50	41	53	53	50	64	61	44	38	43	59	53	64	53	58	49	67	43	46	37	34	27
11111	2020	3	6	33	41	33	44	46	64	73	67	37	32	34	41	43	49	37	43	33	36	35	48	39	40	42	41	41	37	31	32	33	23	23
11111	2020	3	9	30	42	44	41	44	45	41	52	39	26	30	41	40	50	35	30	34	38	33	35	27	38	49	30	34	35	24	38	24	25	22
11111	2020	3	12	42	50	63	48	55	68	64	68	47	41	41	49	50	62	54	41	37	43	39	52	46	61	54	42	45	43	34	45	29	31	33
11111	2020	3	15	54	75	79	81	71	76	85	72	57	62	57	61	58	63	64	50	60	59	50	73	49	71	70	61	65	59	60	50	41	45	51
11111	2020	3	18	66	84	63	91	74	81	94	85	68	65	64	72	57	68	76	56	60	62	64	93	53	65	78	78	74	77	74	57	55	51	60
11111	2020	3	21	73	80	74	89	82	84	94	85	72	70	73	79	61	75	77	66	63	72	69	90	61	74	82	83	81	78	77	60	46	56	66
11111	2020	4	0	65	90	80	88	90	94	96	94	99	82	90	92	85	93	97	94	87	90	93	91	92	88	93	98	98	96	97	98	97	96
11111	2020	4	3	49	61	74	75	77	65	70	91	72	51	69	73	48	76	74	73	82	79	70	81	85	78	81	82	85	65	73	83	79	76
11111	2020	4	6	30	52	65	62	53	36	40	75	48	42	46	60	50	53	61	52	61	63	54	73	65	50	67	67	80	70	63	69	66	68
11111	2020	4	9	30	38	54	37	43	21	26	71	39	39	32	47	49	47	80	41	61	60	43	72	50	45	61	89	71	100	58	88	65	93
11111	2020	4	12	43	66	53	42	57	26	41	68	39	48	44	57	53	54	71	48	71	64	54	64	64	54	91	97	79	93	66	96	72	81
11111	2020	4	15	53	68	64	67	70	48	59	80	58	66	61	75	71	71	73	64	82	87	69	74	77	81	80	91	86	94	84	98	78	93
11111	2020	4	18	67	77	71	75	77	75	68	92	60	71	83	81	78	78	74	83	84	91	83	75	71	85	94	93	94	98	93	98	88	97
11111	2020	4	21	69	77	82	81	93	93	82	93	69	82	87	80	88	89	87	86	89	91	86	82	89	86	97	96	95	96	95	97	91	97
11111	2020	5	0	98	97	97	99	97	89	98	99	98	87	89	94	78	98	97	96	82	95	87	98	98	94	96	94	86	89	96	98	96	96	97
11111	2020	5	3	89	75	75	77	74	99	64	71	69	60	75	63	63	81	80	77	79	67	80	90	85	90	84	81	78	81	98	78	80	90	83
11111	2020	5	6	97	90	65	60	65	77	63	65	64	60	62	49	60	60	67	67	68	44	68	80	82	80	67	77	73	74	88	67	75	73	63
11111	2020	5	9	75	79	64	52	54	71	60	62	53	55	61	39	67	65	67	66	66	37	80	83	79	75	65	70	69	74	85	71	69	70	47
11111	2020	5	12	83	88	70	66	65	74	71	69	70	47	61	50	95	78	91	75	74	53	77	91	88	80	74	77	75	78	98	81	89	79	60
11111	2020	5	15	91	91	78	82	79	91	95	83	64	92	76	71	88	75	85	82	80	62	92	92	88	93	83	84	82	94	98	90	88	87	81
11111	2020	5	18	96	96	89	89	88	95	96	92	87	83	87	73	94	81	88	87	84	77	92	98	87	91	90	90	86	85	93	85	93	92	77
11111	2020	5	21	96	96	91	92	89	97	97	94	90	88	90	76	96	93	92	90	90	82	96	98	91	94	92	88	88	98	96	89	95	95	87
11111	2020	6	0	92	92	85	95	97	97	95	85	97	96	97	89	97	97	92	91	96	96	94	92	91	90	90	92	92	86	90	87	92	93
11111	2020	6	3	54	73	65	79	79	89	82	78	74	87	91	78	91	79	70	77	89	97	86	82	92	83	80	76	81	77	84	81	81	81
11111	2020	6	6	45	55	60	64	60	70	60	70	51	63	89	80	93	84	68	64	94	92	96	74	79	73	66	65	66	72	72	81	71	63
11111	2020	6	9	55	52	91	80	70	65	43	82	50	68	82	77	97	67	67	75	90	80	81	69	82	67	68	60	61	70	73	90	60	78
11111	2020	6	12	61	58	85	93	82	79	54	75	65	75	81	89	94	69	81	79	95	83	83	72	80	73	73	72	64	69	76	96	80	74
11111	2020	6	15	68	69	81	98	86	89	76	78	80	77	89	92	95	82	86	83	93	89	92	81	86	86	87	81	75	82	85	93	89	87
11111	2020	6	18	85	81	97	94	89	87	80	85	76	77	92	93	96	83	89	89	93	92	90	86	89	90	90	89	82	85	90	93	93	89
11111	2020	6	21	89	83	95	96	90	91	85	90	91	88	89	94	97	87	91	94	95	95	91	89	89	90	92	90	83	88	87	92	92	92
11111	2020	7	0	93	90	92	89	97	97	93	91	93	93	89	94	98	93	95	92	91	94	92	98	97	95	96	92	95	95	94	97	98	98	94
11111	2020	7	3	79	77	75	80	87	87	82	80	81	85	92	92	87	93	86	75	94	78	82	98	90	100	79	93	80	80	80	75	96	75	78
11111	2020	7	6	68	65	59	64	81	77	83	68	72	73	84	81	70	89	72	65	72	66	76	96	99	90	77	86	73	67	72	78	94	69	64
11111	2020	7	9	61	63	61	90	78	79	74	76	78	72	98	90	74	81	75	73	66	65	73	89	99	85	73	73	63	66	89	94	89	67	61
11111	2020	7	12	62	70	72	90	79	79	84	77	98	81	96	97	76	81	80	71	90	96	75	93	93	83	78	79	65	74	86	93	86	74	87
11111	2020	7	15	69	82	77	97	89	87	90	86	92	87	96	98	89	83	86	83	90	92	87	93	96	93	90	89	80	84	89	96	93	87	86
11111	2020	7	18	78	89	78	97	92	87	92	90	90	89	97	97	88	89	90	91	92	94	98	99	97	96	89	89	90	88	94	93	93	92	90
11111	2020	7	21	86	90	79	96	95	95	93	91	90	89	96	97	91	93	92	92	93	92	98	98	96	96	90	92	90	91	94	96	96	94	91
11111	2020	8	0	96	92	99	94	94	97	94	97	93	93	91	93	93	92	88	99	97	98	95	95	96	98	99	99	97	82	88	92	92	91	94
11111	2020	8	3	81	88	88	92	78	81	91	83	81	75	74	76	79	77	89	93	87	92	86	97	97	95	96	85	80	64	79	83	77	81	84
11111	2020	8	6	68	76	69	98	68	70	77	68	79	68	65	74	67	62	83	89	78	83	79	97	90	99	88	76	79	61	67	73	75	68	69
11111	2020	8	9	68	70	57	79	60	83	75	67	68	76	71	81	60	62	83	90	79	79	77	96	90	97	96	67	64	70	70	61	71	65	76
11111	2020	8	12	81	95	68	79	74	87	78	79	79	76	82	77	67	64	83	95	83	87	82	91	95	94	97	82	83	80	87	76	73	70	73
11111	2020	8	15	87	97	83	90	79	88	84	82	88	84	87	84	79	78	93	92	92	89	86	94	98	97	98	93	85	79	90	91	85	84	82
11111	2020	8	18	90	98	84	88	80	90	90	87	87	86	89	89	81	93	99	92	93	94	93	96	98	98	99	93	81	86	92	95	86	87	87
11111	2020	8	21	91	98	90	91	86	92	92	88	89	89	89	90	86	90	99	95	97	95	95	97	98	98	99	95	81	87	92	94	88	89	90
11111	2020	9	0	92	97	90	97	90	87	87	93	95	91	93	96	90	94	94	90	92	92	90	87	95	91	90	95	95	96	93	97	97	97
11111	2020	9	3	97	86	66	70	75	77	79	80	65	77	76	81	75	75	76	81	84	77	63	77	76	86	89	89	84	78	83	75	82	69
11111	2020	9	6	75	60	56	81	62	61	65	63	62	81	75	65	62	72	60	65	70	78	56	62	69	88	75	80	82	73	79	68	63	61
11111	2020	9	9	94	68	50	51	55	57	69	73	75	92	69	62	94	80	77	65	74	64	53	62	84	78	80	79	85	92	81	62	73	79
11111	2020	9	12	94	72	65	63	63	63	80	85	95	87	71	73	95	81	77	81	78	77	63	69	71	87	86	87	89	93	86	76	80	81
11111	2020	9	15	97	78	84	69	69	65	87	91	97	90	78	79	89	85	86	87	83	89	77	92	86	89	93	89	89	92	90	80	83	86
11111	2020	9	18	97	83	87	83	84	78	82	88	88	87	86	87	90	90	92	90	90	93	75	92	87	90	96	91	94	90	92	92	92	91
11111	2020	9	21	97	85	95	88	88	83	89	90	90	90	90	90	92	92	92	93	92	94	82	95	90	90	97	97	97	92	96	93	95	93
11111	2020	10	0	95	99	97	97	97	91	93	98	97	95	94	90	97	92	98	97	88	95	89	90	96	95	95	96	95	98	97	95	96	90	93
11111	2020	10	3	70	79	70	73	79	78	75	86	73	69	68	74	67	73	72	72	54	86	76	67	96	85	85	96	85	76	68	67	67	67	86
11111	2020	10	6	73	64	68	63	67	98	60	78	59	52	61	93	72	63	67	57	44	63	68	60	73	92	92	89	73	65	45	54	50	56	70
11111	2020	10	9	70	79	72	80	66	66	67	68	58	72	79	69	69	98	61	52	44	62	60	58	92	97	97	90	68	55	59	50	48	48	63
11111	2020	10	12	96	90	71	73	75	80	96	83	69	78	86	92	83	96	80	66	67	71	85	92	91	95	95	92	82	71	75	71	68	60	79
11111	2020	10	15	97	89	88	79	85	86	95	91	82	84	86	92	90	97	90	73	72	87	90	96	95	92	92	94	93	94	82	78	83	78	82
11111	2020	10	18	98	95	91	89	85	91	97	93	88	87	87	97	93	97	93	89	87	92	92	92	95	97	97	95	97	95	86	83	79	82	82
11111	2020	10	21	98	96	94	95	88	92	97	96	92	93	89	97	91	97	97	88	92	91	92	94	96	97	97	95	98	96	92	90	85	88	87
11111	2020	11	0	91	98	99	68	90	96	95	97	93	87	92	92	93	87	80	92	91	94	87	89	95	73	64	97	96	91	89	88	86	88
11111	2020	11	3	85	85	80	50	54	44	69	59	57	62	49	63	66	58	62	64	66	61	74	66	90	52	56	69	57	70	63	73	58	63
11111	2020	11	6	67	69	71	32	22	32	43	47	44	48	28	44	43	45	46	46	45	36	44	58	79	35	35	42	43	45	49	57	45	44
11111	2020	11	9	90	68	75	34	20	29	43	38	44	41	28	47	45	41	42	47	46	35	53	63	78	37	26	41	49	45	52	46	41	44
11111	2020	11	12	95	85	85	66	51	53	70	71	62	55	55	63	64	50	55	61	62	61	72	96	89	47	59	72	73	67	67	59	59	66
11111	2020	11	15	98	87	87	81	71	69	81	80	84	76	63	67	73	58	71	77	74	77	85	93	90	61	70	78	78	84	70	63	69	83
11111	2020	11	18	97	90	93	80	79	69	91	93	87	73	71	80	79	67	87	86	88	74	83	96	95	78	71	77	86	82	85	73	86	91
11111	2020	11	21	98	97	85	83	89	85	92	92	85	89	84	87	84	79	88	90	94	87	85	95	83	78	86	85	89	83	87	79	88	95
11111	2020	12	0	97	91	92	94	90	99	98	99	99	99	92	97	99	99	99	96	78	76	62	85	89	97	99	99	94	74	71	87	97	82	85
11111	2020	12	3	70	67	67	63	77	89	92	98	97	92	86	92	83	88	69	82	66	62	50	73	81	73	77	76	70	57	60	65	64	71	67
11111	2020	12	6	46	43	46	45	52	55	61	71	88	75	78	67	61	58	69	52	52	49	34	53	51	51	59	47	36	44	44	51	52	51	43
11111	2020	12	9	46	45	45	38	49	51	60	73	85	74	76	68	61	50	64	45	48	44	36	49	46	50	47	40	45	43	46	45	43	42	40
11111	2020	12	12	65	63	64	68	76	74	84	89	87	90	77	79	80	69	79	60	61	52	50	65	72	73	78	73	60	60	64	64	63	58	54
11111	2020	12	15	79	76	82	84	89	88	93	94	90	90	77	92	92	86	86	74	74	72	63	71	88	89	91	83	69	66	69	73	64	70	65
11111	2020	12	18	79	84	86	88	94	96	95	96	96	92	84	98	96	92	88	75	85	56	67	83	94	94	94	85	69	72	75	91	70	71	87
11111	2020	12	21	89	88	89	87	96	98	97	97	98	94	92	98	96	96	94	77	78	60	76	87	97	95	97	89	72	72	85	95	77	76	91
