# Supplementary material for: Relationship between Urban Environmental Components and Dengue Prevalence in Dhaka City—An Approach of Spatial Analysis of Satellite Remote Sensing, Hydro-Climatic, and Census Dengue Data
Source: Int J Environ Res Public Health. 2023 Feb 21;20(5):3858. doi: 10.3390/ijerph20053858 (PMC10001735; doi:10.3390/ijerph20053858)
Supplement: Supplementary file 1 [file ijerph-20-03858-s001.zip › ijerph-2010541-supplementary-Table S4. 3-hourly Rainfall of Dhaka City.xlsx]

## Sheet: ra1
Bangladesh Meteorological Department
Climate Division
Agargaon	Dhaka-1207
Station : Dhaka Lat.23Deg.46Mts.N Long.90Deg.23Mts.E
Three hourly Rainfall in Millimeter .
Index	Year	Month	Tm	1	2	3	4	5	6	7	8	9	10	11	12	13	14	15	16	17	18	19	20	21	22	23	24	25	26	27	28	29	30	31
11111	2016	1	0	0	0	0	0	0	0	0	0	0	0	0	0	0	0	0	0	0	0	0	0	0	0	0	0	0	0	0	0	0	0	0
11111	2016	1	3	0	0	0	0	0	0	0	0	0	0	0	0	0	0	0	0	0	0	0	0	0	0	0	0	0	0	0	0	0	0	0
11111	2016	1	6	0	0	0	0	0	0	0	0	0	0	0	0	0	0	0	0	0	0	0	0	0	0	0	0	0	0	0	0	0	0	0
11111	2016	1	9	0	0	0	0	0	0	0	0	0	0	0	0	0	0	0	0	0	0	0	0	0	0	0	0	0	0	0	0	0	0	0
11111	2016	1	12	0	0	0	0	0	0	0	0	0	0	0	0	0	0	0	0	0	0	0	2.8	0	0	0	0	0	0	0	0	0	0	0
11111	2016	1	15	0	0	0	0	0	0	0	0	0	0	0	0	0	0	0	0	0	0	0	0	0	0	0	0	0	0	0	0	0	0	0
11111	2016	1	18	0	0	0	0	0	0	0	0	0	0	0	0	0	0	0	0	0	0	0	0	0	0	0	0	0	0	0	0	0	0	0
11111	2016	1	21	0	0	0	0	0	0	0	0	0	0	0	0	0	0	0	0	0	0	0	0	0	0	0	0	0	0	0	0	0	0	0
11111	2016	2	0	0	0	0	0	0	0	0	0	0.4	0	0	3.6	0	0	0	0	0	0	0	0	0	0	0	0	0	0	0	0	0
11111	2016	2	3	0	0	0	0	0	0	0	0	0	0	0	0	0	0	0	0	0	0	0	0	0	0	0	0	0	0	0	0	0
11111	2016	2	6	0	0	0	0	0	0	0	0	0	0	0	0	0	0	0	0	0	0	0	0	0	0	0	1	0	0	0	0	0
11111	2016	2	9	0	0	0	0	0	0	0	0	0	0	0	0	0	0	0	0	0	0	0	0	0	0	0	6.4	0	0	0	0	0
11111	2016	2	12	0	0	0	0	0	0	0	0	0	0	0	0	0	0	0	0	0	0	0	0	0	0	0	0.2	0	0	0	0	0
11111	2016	2	15	0	0	0	0	0	0	0	0	0	0	0	0	0	0	0	0	0	0	0	0	0	0	0	0	0	0	0	0	0
11111	2016	2	18	0	0	0	0	0	0	0	0	0	0	0	0	0	0	0	0	0	0	0	0	0	0	0	0	0	0	0	0	0
11111	2016	2	21	0	0	0	0	0	0	0	0.6	0	0	0	0	0	0	0	0	0	0	0	0	0	0	0	0	0	0	0	0	0
11111	2016	3	0	0	0	0	0	0	0	0	0	0	0	0	0	0	0	0	0.4	0	0	16.5	0	0	0	0	0	0	0	0	0	0	0	0
11111	2016	3	3	0	0	0	0	0	0	0	0	0	0	0	0	0	0	0	0	0	0	0	0	0	0	0	0	0	0	0	0	0	0	0
11111	2016	3	6	0	0	0	0	0	0	0	0	0	0	0	0	0	0	0	1.6	0	0	0	0	0	0	0	0	0	0	0	0	0	0	0
11111	2016	3	9	0	0	0	0	0	0	0	0	0	0	0	0	0	0	0	0	0	0	0	0	0	0	0	0	0	0	0	1	0	0	5.8
11111	2016	3	12	0	0	0	0	0	0	0	0	0	0	0	0	0	0	0	0	0	0	0	0	0	0	0	0	0	0	0	0	0	0	0.4
11111	2016	3	15	0	0	0	0	0	17.2	0	0	0	0	0	0	0	0	0	0	0	0	0	0	0	0	0	0	0	0	0	0	12.6	2	5.4
11111	2016	3	18	0	0	0	0	0	0	0	0	0	0	0	0	0	0	0	0	0	0	0	0	0	0	0	0	0	0	0	0	0	1	0.8
11111	2016	3	21	0	0	0	0	0	0	0	0	0	0	0	0	0	0	0	0	0	2.5	0	0	0	0	0	0	0	0	0	0	0	0	9
11111	2016	4	0	7	0	0.2	0	0	0	0	0	0	0	0	0	0	0	0	0	0	0	0	0	0	0	0	0	0	0	0	0	0	0
11111	2016	4	3	0	0	0	16	0	0	0	0	0	0	0	0	0	0	0	0	0	0	0	0	0	0	0	0	0	0	0	0	0	0
11111	2016	4	6	0	0.7	0	0.2	0	0	0	0	0	0	0	0	0	0	0	0	0	0	0	0	0	0	0	0	0	0	0	0	0	0
11111	2016	4	9	0	1	0	0	0	0	0	0	0	0	0	0	0	0	0	0	0	0	0	0	0	0	0	0	0	0	0	0	0	0
11111	2016	4	12	0	0	0	0	0	0	0	0	0	0	0	0	0	0	0	0	0	0	0	0	0	0	0	0	0	0	0	0	0	0
11111	2016	4	15	0	0	0	0	0	0	0	0	0	0	0	0	0	0	0	0	0	0	0	0	0	0	0	0	0	0	0	0	0	0
11111	2016	4	18	0	0	9.2	0	0	0	0	0	0	0	0	0	0	0	0	0	0	0	0	0	0	0	0	0	0	0	0	0	0	0
11111	2016	4	21	0	0	0	0	0	0	0	0	0	0	0	0	0	0	0	0	0	0	0	0	0	0	0	0	0	0	0	0	0	0
11111	2016	5	0	0	0	0	0	0	0	0	0	0	0	0	0	3.2	0	0	0	0	0	0	1	11.4	0	0	0	0	0	0	0	5	0	0
11111	2016	5	3	0	0	0	0	0	0	0	0	0	0	0	0	0	0	0	0	0	0	0.3	0.4	26.2	0	0	0	0	0	3.8	0.4	0	0	0
11111	2016	5	6	0	0	0	0	0	0	1.5	0	0	0	0	0	0	0	0	0	0	9.4	0	0	21.6	0	0	0	0	0	0	8.2	0	0	0
11111	2016	5	9	0	0	0	0	0	0	0.6	0	0	0	0	0	23	0	0	0	0	0	0	2.8	3.8	0	0	1.2	0	0	0	0	0	0	1.2
11111	2016	5	12	0	0	0	0	0	0	0.2	0	2.4	0	0	0	0.6	2	0	0	0	12.4	0	0.2	0.4	0	0	3.3	18.6	0	0	0	0	0	1.4
11111	2016	5	15	10	0	0	0	0	0	0	0	0	0	0	13.6	0	0	0	0	0	0	0	0	0	0	0	0	0.2	3	0	0	0	0	0.4
11111	2016	5	18	0	0	0	0	0	0	4	0	0	0	0	0	0	0	0	0	0	0	0	0	0	0	0	0	0	0	0	0	0	0	0
11111	2016	5	21	0	0	0	0	0	0	4.4	0	0	0	0	0	5.2	0	0	0	0	0	0	5.8	0	0	0	0	0	0	0	0	0	0	0
11111	2016	6	0	0	0	0	0	0	0	0.2	0	0	0	0	38.2	0.4	0	0	0	0	3	0.4	0	0	0	0	0	0	0.2	0	0	0	0
11111	2016	6	3	0	0	0	0	0	0	0	0	23	0	0	0	0	0	0	0	0	0	0	0	0	0	0	0	0	0	0	0	0	0
11111	2016	6	6	0	0	0	0	0	0	0	0	3.8	0	37	0	0	0	0	0	0	0	0	0	0	0	0	0	0	0	0	0	0	1.8
11111	2016	6	9	0	0	0	0	0	36	17.4	0	0	0	0.2	0	0	0	12	0.2	0	1.4	0	0	0	0	0	0	0	0	0	0	0	0
11111	2016	6	12	0	0	0	0	0	9.6	2.4	0	0	0	0	0	0	3	0	0	1	0	0	0	0	0	0	0	0	0.6	0	0	0	0
11111	2016	6	15	0	0	0	0	0	0	0	0	0	0	0	11.8	0	0	0	0	0	0	0	0	1.2	0	0	0	0	0.8	0	0	0	0
11111	2016	6	18	0	0	0	0	0	0	0	0	0	0	0	0	0	0	0	0	0	0	0	0	0.6	0.2	0	0	0	0.2	0	0	0	0
11111	2016	6	21	0	0	0	0	0	0	0	0	0	0	0	0	0	0	0	0	0	0	0	0	0	0.6	0	0	3	0.6	0	0	0	0
11111	2016	7	0	0	1	10.4	40.2	0	0.4	0	0	0	0	0	5	0	0	0	14	0	1.6	5	0	0	0	0	0	0	3.4	0	0	0	0	9
11111	2016	7	3	0	0	4.6	12.8	1.6	10	0	0	0	0	0	0	0.4	0	0	6	0.2	0.2	1	0	0	0	0	0	0	0.4	0	0	0	0	0
11111	2016	7	6	0	0.2	0.8	0	3.4	19.4	0	0	0	0	0	0	17.8	0	0	1	0	0	0.1	0	0	0	0	0	0	0.1	0	0	0	0	0
11111	2016	7	9	4.2	0	7.2	0	16	0.1	0	0	0	0	0	0	0	0	2.6	0.2	2.4	0.2	0	0.8	1.2	0.3	10.2	1.4	0	0	0	0	0	0	0
11111	2016	7	12	0	9.8	0.4	1.4	26	0	0	0	0	1	0.6	0	3.2	0	0.4	1.6	6.6	2.4	0	0	0	16	0.6	1.4	3	0	0	0	0	0	0
11111	2016	7	15	0	3	0	0	2.2	0	0	0	0	0	0	0	0	0	0	0.6	0.1	0	0	0	1.5	10.2	0	0	10	0	0	0	0	24.6	0
11111	2016	7	18	0	0.6	0.2	0	0	0	0	0	0	0	0	0	0	0	0	0	0	0	0	0.1	0	8.2	0	0	0	0	0	0	0	0	0
11111	2016	7	21	0	12	5	0	1.2	0	0	0	0	0	4	0	0	0	5	0	1.8	0	0	0	0	0	0	0	0	0	0	0	0	20	0
11111	2016	8	0	1	0	0	0.2	0.3	0.2	0	0	0.2	2	1.2	0	0	0	0	0.2	0	0	0	0	1.8	0	0	0	0	0	0	10.8	0	0	0
11111	2016	8	3	0	0	0	0	0	0	0	0	0	0.4	0	0.3	0	1.4	0	0	0	1	0	0	2.2	0	0	0	0	0	0.4	4.4	0	0	0
11111	2016	8	6	0	0	0	0	0	0	0	0	0.4	0.4	0	0	0	0.2	0	0	0	11	0	0	12.2	0	0	0	0	0	0	5.2	0	0	0
11111	2016	8	9	0	0	0	0	0	0	0	0	0	13.8	3.2	0	0.3	0	0	0	0	0.4	0	0	0.4	0	0	0	0	0	0	0	0.2	0	0
11111	2016	8	12	0	0	0	0	0	0	0	0.6	0	4	0	0	10.4	0	0	0	0	0	0	0	0.2	0	0	0	0	0	0	0	0	0	0
11111	2016	8	15	0.5	0	0	0	0	0	0	0	0	0.4	0	0	0	0	0	26	0	0	0	0	0.4	0	0	0	0	0	0	0	0	0	0
11111	2016	8	18	9	4	0	0	0	0	0	0	0	0.4	0	0	0	0	0	0.2	0	0	0	0	0	0	0	0	29	0	0	0	0	0	0
11111	2016	8	21	0.1	0	0	0	0.8	0	0	0	2.2	0.4	0	0	0	0	0.4	0	0	0	0	0	1.4	0	0	0	3.8	0	0	0	0	0	0
11111	2016	9	0	0	0	1	0	2.6	0	0.4	0	0	0	0	2.8	0	0	0	0	0	0	0	0	0	0	0	0	0	0	0	0	0	0
11111	2016	9	3	0	0	2	0	0	0	0	0	0	0	0	0	2.6	0	0	0	0	0	2	0.4	0	0	0	0	0	0	0	0	0	0
11111	2016	9	6	0.2	0	0	0	0	0	0	0	0	0	0	1	7	0	0	0	0	0	0.2	0	0.2	0	0	18	0	0	0	0.6	0	0
11111	2016	9	9	1.8	0	3.2	1	2.4	0	0.4	0	0	0	0	9.6	0.3	0	0.2	0	10	0	0	0	3.6	0	0	9	0	0	0	0	0	0
11111	2016	9	12	0	0	0	1	1.4	4.2	0	0	0	0	0	0	0.2	0	0	0	2	0	0	0	0	0.4	0	0	0	20.2	0	0	1.8	0
11111	2016	9	15	0	0	0	0	0	0	0	0	0	0	0	0	1.6	0	0	0	0	0	0	0	0	0	0	0	0	0	0	0	0	0
11111	2016	9	18	0	0	0	1.8	0	0	0	0	0	0	0	14.2	0.2	0	0	0	0	0	0	0	0	0	0	0	0	0	0	0	0	0
11111	2016	9	21	0	0.2	0	5	0	0	0	0	0	0	0	0.8	0	0	0	0	0	0	0	0	0	0	0	0	1	0	0	0	0	0
11111	2016	10	0	0	0	0	0	0	0	0	0	0	0.2	0	0	0	0	0	0	0	0	0	0	0	0	0	0	0	0	0	0	0	0	0
11111	2016	10	3	0.2	0	0	0	0.2	3.8	0.2	0	0	0	0.4	0.2	0	0	0	0	0	0	0	0	0	0	0	0	0	0	15.2	0	0	0	0
11111	2016	10	6	0	0	0	0	0	0.5	0	0	0	0	0	0.4	0	0	0	0	0	0	0	0	0	0	0	0	0	0	4	0	0	0	0
11111	2016	10	9	0	0	0	0	0	1	0	0	0	0	0	0	0	0	0	0	0	0	0	0	0	0	0	0	0	0	0	0	0	0	0
11111	2016	10	12	0	0	0	0	0	0	0	0	0	0	0	0	2.6	0	0	0	0	0	0	0	0	0	0	0	0	0	25.6	0	10.2	0.6	0
11111	2016	10	15	0	0	0	0	0	0	0	0	0	0	0.3	0	0	0	0	0	0	0	0	0	0	0	0	0	0	0	1	7	0	0	0
11111	2016	10	18	0	0	0	0	0	0	0	0	0	0	0.6	2	0	0	0	0	0	0	0	0	0	0	0	0	0	0	0	0.4	0	0	0
11111	2016	10	21	0	0	0	0	0	0	0	0	0	0	0	0	0	0	0	0	0	0	0	0	0	0	0	0	0	0	0	0	0	0	0
11111	2016	11	0	0	0	0	0	1	0	0	0	0	0	0	0	0	0	0	0	0	0	0	0	0	0	0	0	0	0	0	0	0	0
11111	2016	11	3	0	0	0	0	0.1	0	0	0	0	0	0	0	0	0	0	0	0	0	0	0	0	0	0	0	0	0	0	0	0	0
11111	2016	11	6	0	0	0	0.7	0.8	0	0	0	0	0	0	0	0	0	0	0	0	0	0	0	0	0	0	0	0	0	0	0	0	0
11111	2016	11	9	0	0	0	0.1	2	0	0	0	0	0	0	0	0	0	0	0	0	0	0	0	0	0	0	0	0	0	0	0	0	0
11111	2016	11	12	0	0	0.4	0.4	2.6	0	0	0	0	0	0	0	0	0	0	0	0	0	0	0	0	0	0	0	0	0	0	0	0	0
11111	2016	11	15	0	0	0	0.2	2.2	0	0	0	0	0	0	0	0	0	0	0	0	0	0	0	0	0	0	0	0	0	0	0	0	0
11111	2016	11	18	0	0	0	0.1	11.2	0	0	0	0	0	0	0	0	0	0	0	0	0	0	0	0	0	0	0	0	0	0	0	0	0
11111	2016	11	21	0	0	0.3	0	2	0	0	0	0	0	0	0	0	0	0	0	0	0	0	0	0	0	0	0	0	0	0	0	0	0
11111	2016	12	0	0	0	0	0	0	0	0	0	0	0	0	0	0	0	0	0	0	0	0	0	0	0	0	0	0	0	0	0	0	0	0
11111	2016	12	3	0	0	0	0	0	0	0	0	0	0	0	0	0	0	0	0	0	0	0	0	0	0	0	0	0	0	0	0	0	0	0
11111	2016	12	6	0	0	0	0	0	0	0	0	0	0	0	0	0	0	0	0	0	0	0	0	0	0	0	0	0	0	0	0	0	0	0
11111	2016	12	9	0	0	0	0	0	0	0	0	0	0	0	0	0	0	0	0	0	0	0	0	0	0	0	0	0	0	0	0	0	0	0
11111	2016	12	12	0	0	0	0	0	0	0	0	0	0	0	0	0	0	0	0	0	0	0	0	0	0	0	0	0	0	0	0	0	0	0
11111	2016	12	15	0	0	0	0	0	0	0	0	0	0	0	0	0	0	0	0	0	0	0	0	0	0	0	0	0	0	0	0	0	0	0
11111	2016	12	18	0	0	0	0	0	0	0	0	0	0	0	0	0	0	0	0	0	0	0	0	0	0	0	0	0	0	0	0	0	0	0
11111	2016	12	21	0	0	0	0	0	0	0	0	0	0	0	0	0	0	0	0	0	0	0	0	0	0	0	0	0	0	0	0	0	0	0
11111	2017	1	0	0	0	0	0	0	0	0	0	0	0	0	0	0	0	0	0	0	0	0	0	0	0	0	0	0	0	0	0	0	0	0
11111	2017	1	3	0	0	0	0	0	0	0	0	0	0	0	0	0	0	0	0	0	0	0	0	0	0	0	0	0	0	0	0	0	0	0
11111	2017	1	6	0	0	0	0	0	0	0	0	0	0	0	0	0	0	0	0	0	0	0	0	0	0	0	0	0	0	0	0	0	0	0
11111	2017	1	9	0	0	0	0	0	0	0	0	0	0	0	0	0	0	0	0	0	0	0	0	0	0	0	0	0	0	0	0	0	0	0
11111	2017	1	12	0	0	0	0	0	0	0	0	0	0	0	0	0	0	0	0	0	0	0	0	0	0	0	0	0	0	0	0	0	0	0
11111	2017	1	15	0	0	0	0	0	0	0	0	0	0	0	0	0	0	0	0	0	0	0	0	0	0	0	0	0	0	0	0	0	0	0
11111	2017	1	18	0	0	0	0	0	0	0	0	0	0	0	0	0	0	0	0	0	0	0	0	0	0	0	0	0	0	0	0	0	0	0
11111	2017	1	21	0	0	0	0	0	0	0	0	0	0	0	0	0	0	0	0	0	0	0	0	0	0	0	0	0	0	0	0	0	0	0
11111	2017	2	0	0	0	0	0	0	0	0	0	0	0	0	0	0	0	0	0	0	0	0	0	0	0	0.6	0	0	0	0	0
11111	2017	2	3	0	0	0	0	0	0	0	0	0	0	0	0	0	0	0	0	0	0	0	0	0	0	0	0	0	0	0	0
11111	2017	2	6	0	0	0	0	0	0	0	0	0	0	0	0	0	0	0	0	0	0	0	0	0	0	0	0	0	0	0	0
11111	2017	2	9	0	0	0	0	0	0	0	0	0	0	0	0	0	0	0	0	0	0	0	0	0	0	0	0	0	0	0	0
11111	2017	2	12	0	0	0	0	0	0	0	0	0	0	0	0	0	0	0	0	0	0	0	0	0	0	0	0	0	0	0	0
11111	2017	2	15	0	0	0	0	0	0	0	0	0	0	0	0	0	0	0	0	0	0	0	0	0	0	0	0	0	0	0	0
11111	2017	2	18	0	0	0	0	0	0	0	0	0	0	0	0	0	0	0	0	0	0	0	0	0	0	0	0	0	0	0	0
11111	2017	2	21	0	0	0	0	0	0	0	0	0	0	0	0	0	0	0	0	0	0	0	0	0	1.8	0	0	0	0	0	0
11111	2017	3	0	0	0	0	0	1.1	1.8	0	0	0	0	0	0	0	0	0	0	0	0	0	0.1	0	0	0	0	0	0	0	0	0	0	0
11111	2017	3	3	0	0	0	0	0	0	0	0	0	0	2	0	0	0	0	0	0	0	0	7.2	0	0	0	0	0	0	0	0	0	0	0
11111	2017	3	6	0	0	0	0	0	0	0	0	0	0	6.6	0	0	0	0	0	0	0	0	0.1	0	0	0	0	13.2	0	0	0	0	0	0
11111	2017	3	9	0	0	0	0	0.1	0	0	0.1	0	0	0	0	0	0	0	0	0	0	0	1.2	0	0	0	0	0	0	0	0	0	0	0
11111	2017	3	12	0	0	0	0	0	0	0	0	0	0	0	0	0	0	0	0	0	8.4	0	0	0	0	0	0	0	0	0	0	14	0	0
11111	2017	3	15	0	0	0	0	0	0	0	0	0	5	0.8	0	0	0	0	0	0	0	0	0	0	0	0	0	0	0	0	0	0	0	0
11111	2017	3	18	0	0	0	0	4.2	0	0	0	0	32	0	0	0	0	0	0	0	0	0.1	0	0	0	0	0	0	0	0	0	0	0	0
11111	2017	3	21	0	0	0	0	1	0	0	0	0	1	0	0	0	0	0	0	0	0	0.3	0	0	0	0	0	0	0	0	0	0	0	0
11111	2017	4	0	0	0	0	0	0	0	0	0	0	0	0	0	0	0	0	0	0	0	0	1.4	1	0	0	0	0	0	0	0	0	0
11111	2017	4	3	0	0	0	0	0	0	0	0	0	0	0	0	0	0	0	0	0	0	0	0.2	0	19	0	0.2	0	0	0	0	0	0
11111	2017	4	6	0	0	0	0	4	0	0	0	0	0	0	0	0	0	0	0	0	0	0	0	0	0.8	0	22	0	0	0	0	0	0
11111	2017	4	9	0	0	0	0	0.1	0	0	0	0	0	0	0	0	0	0	0	0	0	0	0	0	3.4	0.2	1	0	0	0	0	0	0
11111	2017	4	12	0	0	0	0	33.2	0	0	0	0	0	0	0	0	0	0	0	0	0	16	0	0	0	0.1	0	0	0	0	0	0	0
11111	2017	4	15	0	0	6.2	0	0	0	0	0	0	0	0	0	0	0	0	0	0	0	33	0	1	29	0	0	0	0	0	0	10	0
11111	2017	4	18	0	0	1	0	0	0	0	0	0	0	0	0	0	0	0	0	0	0	3.2	0	0.6	3	17.2	0	17.6	0	0	0	2	2
11111	2017	4	21	0	0	0	0	0	0	0	0	0	0	0	0	0	0	0	0	0	0	1	0	0	0.1	0.2	0	0	0	0	0	0	0
11111	2017	5	0	0	0	0	0	0	0	0	0	0	0	0	0	0	0	0	0	3	0	0	0	0	0	0	0	0	0	0	0	0	0	0
11111	2017	5	3	0	0	0	0	0	0	0	0	0	0	0	0	0	0	37	0.4	2.2	0	0	0	0	0	0	0	0	0	0	0	0	0	0
11111	2017	5	6	0	0	0	0	0	0	0	0	0	0	0	0	0	0	0	0.6	0	0	0	0	0	0	0	0	0	0	0	0	0	0.1	0
11111	2017	5	9	0	0	0	0	0	0	0	0	0	0	0	0	0	0	0	0	0	0	0	0	0	0	0	0	0	0	0	3.6	0	0.8	0
11111	2017	5	12	0	0	0	0	0	0	0	0	0.4	0	0	0	0	0	0	0	0	0	0	0	0	0	0	0	0	0	0	0	0	2.4	0.1
11111	2017	5	15	12	0	0	0	0	0	0	0	0	0	0	0	0	0	0	0	0	0	0	0	0	0	0	0	0	1	0	0	1	0	16.3
11111	2017	5	18	49	0	0	0	0	0.7	0	0	0	0	0	0	0	0	40	0	13.6	0	0	0	0	0	0	0	0	1	0	0	1	0	0.1
11111	2017	5	21	1	0	0	0	0	0	0	0	0	0	0	0	0	0	13	1	0	0	0	0	0	0	0	0	0	0	0	0	1	0	0
11111	2017	6	0	0	0	0	0	0	0	0	0	0	0	0	6.4	0	0	0	8.4	0	0	0	0	0	0	0	0	0	0	0	0	0	0
11111	2017	6	3	2.4	0	0	0	0	0	0	0	0	0	0	25.8	0	0	0	4.4	0	0	0	0	0	0	0	0	0	0	0	0	0	0
11111	2017	6	6	0.6	0	0	0	0	0	0	0	0	0	0	23.8	0	2	0	13	1.4	0	44	0	0	0	0	0	0	0	0	0	0	0
11111	2017	6	9	0.1	0	0	0	2.6	0	1.2	0	0	0	0	18	0	1.3	0	0.1	0.2	0	2	0	0	0	0	0	0	0	0	0	9.4	0.4
11111	2017	6	12	0.5	0	0	0	2.6	0	0	0	0	0	8.4	43.6	0	30.4	0	0	42	19	0	0	0	0	0	0	1	0	0	0	0	0
11111	2017	6	15	0	0	0	0	0	0	0	0	0	0	0.3	19	0	3	0	0	0	0	0	0	0	0	0	0	0	0	0	0	0	0
11111	2017	6	18	0.6	21	0	0	0	0	0	0	0	0	0.8	7.4	0	0	0	0	0	0	0	0	0	0	0	0	0	0	0	0	0	0
11111	2017	6	21	3.4	0	0	0	0	0	0	0	0	1	14	1.4	0	0	8.6	0	0	0.6	0	0	0	0	0	0	0	0	0	0	0	0
11111	2017	7	0	0.6	0	31.6	15	1	0	0	0	0	0	0	54	10	0	0	0	1	0	4.2	30.6	9.2	1.8	1	0.6	4	2	0	0	0	0	0
11111	2017	7	3	0	0	0.6	0.1	10	0	0	0	0	0	0	3.2	0.2	0	0	0	0	0	4.2	0.2	0.2	0	0	0.1	1.5	12.4	0	0	0	0	0
11111	2017	7	6	0	3.2	3	0	2.6	0	9	1	0	0	17	1.2	0	0	0	0	0	0	1	6	0	0	1.3	7.4	14	44	0	0	5.8	8.2	0
11111	2017	7	9	3.6	0.6	0	3	8	0	0.2	0	0	7.5	26	1.6	0	0	0	0	0	0	0.8	1.6	0	0	15.2	2.6	9	8.2	0	0	1.8	7.2	0
11111	2017	7	12	0.4	0.2	0	0	6	0	0.2	0	0	0	0.2	0	0	0	0	0	0	0	0.8	0.2	0	2.4	2.2	12.4	3.4	0	0	0	0	2	0.8
11111	2017	7	15	0	0.6	0	0	0	0	0	0	0	0	0	0	0	0	0	0	5	0.6	0.4	0.2	0	0	1.8	3	0	0.2	0	0	1.6	0	0
11111	2017	7	18	0.8	13.5	0	9	0	0	0	0	0	0	1	0	0	0	0	0	1.4	0	6	0	0	0	2	11.4	0	0	0	0	0.4	0	0
11111	2017	7	21	0.2	3	6	15	0	7	0	0	0	0.6	5	8	0	0	0	0	0	0	20	0	0	0	1	8	0	0	0	0	0	0	0
11111	2017	8	0	0	7.3	0	0	0	1	4.6	0	0	0	1.4	18	0	0	0	0	0	0	0.2	0	0	0.2	0.2	0.1	0	0	10.2	0.7	0	0	0
11111	2017	8	3	0	0	0	0.7	0	2.4	0.4	0	0	0	17.4	9	0	19	0	0	0	0	0	0	0	54	5.2	0	0	0	0.1	0	0	0	0
11111	2017	8	6	0	0	0	0	0	0	0	0	0	2	2	7	0	0	0	16.4	0.6	0	0	0	0	3	2	0	0	0	0	0	0	0	12.7
11111	2017	8	9	0	23.6	21	0	0	0	0	0	0	0	0.4	6.2	0	0.4	12	0.6	0	0	0	0	3.8	0	9.1	0	19.4	0	0	0.3	0	0	16.4
11111	2017	8	12	0	0.4	2	0	0	0	0	0	1	0	0	12.4	0.2	0	1	0	0	0	0	0	14	0	0	0	8.8	0	0	0	0	0	0
11111	2017	8	15	0	0	0	0	0	0	0	0	0	0	0	2	0	0	0.2	0	0	0	0	0	0	0	0	0	0	0	0	0	0	0	0
11111	2017	8	18	0	0	0	0	0	0	0	0	0	0	0	0	0.2	0	0.4	0	0	0	0	0	0	0	0	0	0	8	0	0	0	0	0
11111	2017	8	21	0	0	0	0	0	0	0	0	0	7.6	5	0	0	0	0	0	0	0	0	0	0	69	0	0	0	30	0.3	0	0	0	0
11111	2017	9	0	0	0	0	0	0	0	0	0	0	0	0	0	0	0	0	0	0	1.6	0	0.1	0	0	0	0	0	0.2	0	1.8	23	0
11111	2017	9	3	0	0	0	0	0	0	0	0	0	11	66	1.4	0	0	0	0	0	0	5.8	0	0	0	0	0	0	0	0	0.8	11	0
11111	2017	9	6	0	0	0	0	0	0	0	0	0	0	12	0	0	0	0	0	0	0	0.8	0.6	2.2	0	0	0	0	0	3.2	0	3	0
11111	2017	9	9	0	0	0	0	0	0	0	0	0	27	2	0	6.6	0	0	0	5.6	0	1.6	38.2	0	0	0	0	0	0	0.2	0	0.6	22.4
11111	2017	9	12	0	0	2.6	0	0	0	0	0	0	17	0	0	0.8	0	0	0	0.2	0	1.4	0	0	0	0	0	1.8	0	0	1	0.2	8.4
11111	2017	9	15	0	0	0.4	0	0	0	0	0	0	0	0	0	0	0	0	0	0	0	2.8	0	0	0	0	0	3	0	0	46.6	0	0
11111	2017	9	18	0	0	0	0	0	0	0	0	0	0.2	0	0	0	0	0	0	3.4	21.4	0.4	0	0	0	0	0	0	0	0	0.8	0	0
11111	2017	9	21	0	0	0	0	0	0	0	0	0	0	0	0	0	0	0	0	0	0.2	0	0	0	0	0	0	0	0	0	22	0	0
11111	2017	10	0	0	0	0	0	0	0	0	0	0	0	0	0	0	0	61	0	0	0	0	0	17	0.4	0	0	0	0	0	0	0	0	0
11111	2017	10	3	0	0	0	0	0	0	0	0	0	0	0	0	0	0	0	0	0	0	30	1.8	31	0.3	0	0	0	0	0	0	0	0	0
11111	2017	10	6	0	0	0	0	0	0	0	0	0.2	0	0	0	0	0	0	0	0	0	1.2	15	32	0	0	0	0	0	0	0	0	0	0
11111	2017	10	9	16.6	0	0	0	0	5	0	0.7	0	0	0	0	0	0	0	0	0	0	0	35.6	21	0	0	0	0	0	0	0	0	0	0
11111	2017	10	12	8.2	0	0	0	0	0	1.8	0	0	0	0	0	0	0	0	0	0	0	0	23.4	0.3	0	0	0	0	0	0	0	0	0	0
11111	2017	10	15	0	0	0	0	0	0	0	0	0	0	0	0	0	0	0	0	0	0	7.6	12.6	0.2	0	0	2.4	0	0	0	0	0	0	0
11111	2017	10	18	0	0	0	0	0	0	0	0	0	0	0	0	0	0	0	0	0	0	8.6	12	0.4	0	0	0	0	0	0	0	0	0	0
11111	2017	10	21	0	0	0	0	0	0	0	0	0	0	0	0	0	0	0	0	0	0	2.6	32	0.4	0	0	0	0	0	0	0	0	0	0
11111	2017	11	0	0	0	0	0	0	0	0	0	0	0	0	0	0	0	0	0	0	0	0	0	0	0	0	0	0	0	0	0	0	0
11111	2017	11	3	0	0	0	0	0	0	0	0	0	0	0	0	0	0	0	0	0	0	0	0	0	0	0	0	0	0	0	0	0	0
11111	2017	11	6	0	0	0	0	0	0	0	0	0	0	0	0	0	0	0	1.6	0	0	0	0	0	0	0	0	0	0	0	0	0	0
11111	2017	11	9	0	0	0	0	0	0	0	0	0	0	0	0	0	0	0	0.2	0	0	0	0	0	0	0	0	0	0	0	0	0	0
11111	2017	11	12	0	0	0	0	0	0	0	0	0	0	0	0	0	0	1	0.4	0	0	0	0	0	0	0	0	0	0	0	0	0	0
11111	2017	11	15	0	0	0	0	0	0	0	0	0	0	0	0	0	0	1.4	0	0	0	0	0	0	0	0	0	0	0	0	0	0	0
11111	2017	11	18	0	0	0	0	0	0	0	0	0	0	0	0	0	0	0.2	0	0	0	0	0	0	0	0	0	0	0	0	0	0	0
11111	2017	11	21	0	0	0	0	0	0	0	0	0	0	0	0	0	0	1	0	0	0	0	0	0	0	0	0	0	0	0	0	0	0
11111	2017	12	0	0	0	0	0	0	0	0	0	4	9.6	0.2	0	0	0	0	0	0	0	0	0	0	0	0	0	0	0	0	0	0	0	0
11111	2017	12	3	0	0	0	0	0	0	0	0	1	8	0	0	0	0	0	0	0	0	0	0	0	0	0	0	0	0	0	0	0	0	0
11111	2017	12	6	0	0	0	0	0	0	0	0	1.4	5.2	0	0	0	0	0	0	0	0	0	0	0	0	0	0	0	0	0	0	0	0	0
11111	2017	12	9	0	0	0	0	0	0	0	0	1	0	0	0	0	0	0	0	0	0	0	0	0	0	0	0	0	0	0	0	0	0	0
11111	2017	12	12	0	0	0	0	0	0	0	0	1.2	0	0	0	0	0	0	0	0	0	0	0	0	0	0	0	0	0	0	0	0	0	0
11111	2017	12	15	0	0	0	0	0	0	0	0	0.6	0.6	0	0	0	0	0	0	0	0	0	0	0	0	0	0	0	0	0	0	0	0	0
11111	2017	12	18	0	0	0	0	0	0	0	0	0	0.1	0	0	0	0	0	0	0	0	0	0	0	0	0	0	0	0	0	0	0	0	0
11111	2017	12	21	0	0	0	0	0	0	0	0	0	0.2	0	0	0	0	0	0	0	0	0	0	0	0	0	0	0	0	0	0	0	0	0
11111	2018	1	0	0	0	0	0	0	0	0	0	0	0	0	0	0	0	0	0	0	0	0	0	0	0	0	0	0	0	0	0	0	0	0
11111	2018	1	3	0	0	0	0	0	0	0	0	0	0	0	0	0	0	0	0	0	0	0	0	0	0	0	0	0	0	0	0	0	0	0
11111	2018	1	6	0	0	0	0	0	0	0	0	0	0	0	0	0	0	0	0	0	0	0	0	0	0	0	0	0	0	0	0	0	0	0
11111	2018	1	9	0	0	0	0	0	0	0	0	0	0	0	0	0	0	0	0	0	0	0	0	0	0	0	0	0	0	0	0	0	0	0
11111	2018	1	12	0	0	0	0	0	0	0	0	0	0	0	0	0	0	0	0	0	0	0	0	0	0	0	0	0	0	0	0	0	0	0
11111	2018	1	15	0	0	0	0	0	0	0	0	0	0	0	0	0	0	0	0	0	0	0	0	0	0	0	0	0	0	0	0	0	0	0
11111	2018	1	18	0	0	0	0	0	0	0	0	0	0	0	0	0	0	0	0	0	0	0	0	0	0	0	0	0	0	0	0	0	0	0
11111	2018	1	21	0	0	0	0	0	0	0	0	0	0	0	0	0	0	0	0	0	0	0	0	0	0	0	0	0	0	0	0	0	0	0
11111	2018	2	0	0	0	0	0	0	0	0	0	0	0	0	0	0	0	0	0	0	0	0	0	0	0	0	0	0	4	0	0
11111	2018	2	3	0	0	0	0	0	0	0	0	0	0	0	0	0	0	0	0	0	0	0	0	0	0	0	0	0	2	0	0
11111	2018	2	6	0	0	0	0	0	0	0	0	0	0	0	0	0	0	0	0	0	0	0	0	0	0	0	0	0	0	0	0
11111	2018	2	9	0	0	0	0	0	0	0	0	0	0	0	0	0	0	0	0	0	0	0	0	0	0	0	0	0	0	0	0
11111	2018	2	12	0	0	0	0	0	0	0	0	0	0	0	0	0	0	0	0	0	0	0	0	0	0	0	0	0	0	0	0
11111	2018	2	15	0	0	0	0	0	0	0	0	0	0	0	0	0	0	0	0	0	0	0	0	0	0	0	0	0	13.6	0	0
11111	2018	2	18	0	0	0	0	0	0	0	0	0	0	0	0	0	0	0	0	0	0	0	0	0	0	0	0	0	0.6	0	0
11111	2018	2	21	0	0	0	0	0	0	0	0	0	0	0	0	0	0	0	0	0	0	0	0	0	0	0	0	0	0	0	0
11111	2018	3	0	0	0	0	0	0	0	0	0	0	0	0	0	0	0	0	0	0	0	0	0	0	0	0	0	0	0	0	0	0	0	0
11111	2018	3	3	0	0	0	0	0	0	0	0	0	0	0	0	0	0	0	0	0	0	0	0	0	0	0	0	0	0	0	0	0	0	13.8
11111	2018	3	6	0	0	0	0	0	0	0	0	0	0	0	0	0	0	0	0	0	0	0	0	0	0	0	0	0	0	0	0	0	0	0
11111	2018	3	9	0	0	0	0	0	0	0	0	0	0	0	0	0	0	0	0	0	0	0	0	0	0	0	0	0	0	0	0	0	0	0
11111	2018	3	12	0	0	0	0	0	0	0	0	0	0	0	0	0	0	0	0	0	0	0	0	0	0	0	0	0	0	0	0	0	1.3	0
11111	2018	3	15	0	0	0	0	0	0	0	0	0	0	0	0	0	0	0	0	0	0	0	0	0	0	0	0	0	0	0	0	0	0.1	0
11111	2018	3	18	0	0	0	0	0	0	0	0	0	0	0	0	0	0	0	0	0	0	0	0	0	0	0	0	1.6	0	0	0	0	0	0
11111	2018	3	21	0	0	0	0	0	0	0	0	0	0	0	0	0	0	0.4	0	0	0	0	0	0	0	0	0	0	0	0	0	0	0	0
11111	2018	4	0	0	0	0	0	0	0	2.3	1.5	0	0	0	0	0	0	0	0	0	0	0	0	0	0	0	0	0	0	0	0	0	0
11111	2018	4	3	0	0	0	0	0	0	0.2	0.2	0	0	0	0	0	0	0	0	0	0	0	0	0	0	0	0	0	0	0	0	50.4	0
11111	2018	4	6	0	0	0	0	0	0	0	0	0	0	0	0	0	0	0	0	0	0	0	0	0.2	0	0	0	0	0	0	0	4.4	22.6
11111	2018	4	9	0	0	0	0	0	0	0	0	0	0	0	0	0	0	0	0	14.4	0	0	0	0	0	0	0	0	0	0	0	10.6	9
11111	2018	4	12	0	0	0	0	0	0	0	0	0	0	0	0	0	30	0	0	0	0	0	0	12	0	0	0	0	0	0	0	2.2	0
11111	2018	4	15	0	0	0	0	0	0	0	0	0	0	1.2	0	0	12.4	0	0	0	0	0	16.7	0	5	0	0	13.8	0	0	0	9.8	0
11111	2018	4	18	0	0	0	0	0	0	0	0	0	0	0	5.1	0	0	0	0	17	0	2	0	0	0	0	0	11.8	0	0	0	0	0
11111	2018	4	21	0	0	0	0	0	0	3.6	0	0	0	6.4	0	0	0	0	0	19	12	0	0	0	0	0	0	0	32	0	0	0	0
11111	2018	5	0	0	0	0	0	0	0.6	4	0	0	0	0	0	0	0	0	21.4	0	0	7.4	0	23.6	0	0	0	0.4	0	0	0	0	0	0
11111	2018	5	3	0	0	0	0	0	0	0	0	0	0	0	0	0	0	0	7	0	2.4	35.2	0.8	18.6	3	0	0	0	0	0	0	0	0	81
11111	2018	5	6	0	0	0	0	0	0	0	0	0	14.4	0	0	0	0	0	0	0	17.6	0	10.4	0.4	0	51.6	0.4	0	0	0	0	0	0	1.4
11111	2018	5	9	0	0	0	17.8	6.2	0	0	0	10.2	0.2	0	0	42.4	0	0	0	0	3.2	0	0	0	8.4	0.4	0	0	0	0	0	0	0	0
11111	2018	5	12	0	4.6	0	0	17	0	0	0	4	0	0	0	0	0	0	0	0	0	0	0	0	0.2	0	0	18	0	0	0	0	0	0
11111	2018	5	15	0	0	0	0	0	0	0	0	0	0	1.4	0	0	0	0	0	0	0	0	0	0	0	0	0	0.4	0	0	0	0	0	0
11111	2018	5	18	0	0	0	0	0	0	0	0	0	0	0.6	0	0	0	0.2	0	0	0	0	0	0	0	0	0	0	0	0	0	0	0	0
11111	2018	5	21	0	0	0	1	0	0	0	0	0	0	0	0	0	0	0	3.2	0	0	0	0	0	0	0	0	0	0	0	0	0	0	0
11111	2018	6	0	0	0	0	0	0	0	0	0.8	0	1	0.8	0	0	0	0.2	2	0	0	0	0	0	0	0	0	0	0	0	0	0	0
11111	2018	6	3	0	0.2	0	11.2	0	0	0	0	0	6.8	0.2	0	0	0	0	0	0	0	0.5	0	0	0	0	0	0.2	1	0	0.4	0	0
11111	2018	6	6	0	0	0	0	0	0	0	0.2	0	0	0	0	0	0	0	0	0	0	6.8	0	0	0	54	0	0	0	0	3.2	0	0
11111	2018	6	9	1.4	0	33.8	11.8	0	0	0	0	0	0	0	0.4	0	0	0	0	0	0	1	0	0	0	8.2	0	28	0	0	0	0	0
11111	2018	6	12	0	1.6	0	0	0	6	0	0	0	16	0	53	0	0	0	1.2	0	0	0	0	1.4	0	0.1	0	2.4	0	0	0	0	0
11111	2018	6	15	0	0	0.8	0	0	0	0	0	0	0.4	0	2	0	0	0	0	0	0	0	0	0	0	0	0	0	0	0	0	0	0
11111	2018	6	18	0	0	0	0	0	0.4	0	0	0.4	0	0	2.6	0	0	4.4	0	1.3	0	0	0	0	0	0	0	0	0	0	0	0	0
11111	2018	6	21	0	0	0	0	0	0	0	0	2	0	0	0.4	0	0	1.2	0	0.1	0	0	0	0	0	0	0	0	1.5	11.6	0	0	0
11111	2018	7	0	0	0	0	0	0	0	0	0	0	0	0	9	0	1	0	0	4.8	0	0	0	0	13	7.2	4.4	0	0	0	1	0	0	0
11111	2018	7	3	0	0	0	0.4	0	0	0	0.4	0	0	0	2	0	0	0	0	19.8	0	0	0	0.7	0	0.6	0.6	6	0	0.6	1.2	0	0	0
11111	2018	7	6	0	0	0	0	0	0	0	0	0.4	0	0	0	0	0	0	0	3.6	0	0	0	1.3	12.8	0	1.4	18.4	0.4	2.8	0	0.2	1	0
11111	2018	7	9	0	0	2.6	0	0	0	0	2.6	0.5	0	0	7	0	0	0	0	0.4	0	0	0	0	3.4	33.3	52	14.6	6.2	0.4	2.4	0	5.2	0
11111	2018	7	12	1	0	0	4.4	0	0	0	0	0	0	0	0	0	0	2	0	0	0	0	3	0	0	1.6	5	0	3	0.6	0	0	0	2.6
11111	2018	7	15	0	0	34	2.6	0	0	0	0	0	0	0	0	0	0	0.2	0	0	0	0	0	0	0	1.2	0	0	0	0	0	0	0	0
11111	2018	7	18	0	16.8	5.2	0	0	0	0	0	0	0	0	0	0	0.2	1	0.4	0	0	0	0	0	0	0	0	0	0	4.8	0	0	0	0
11111	2018	7	21	0.3	6.4	1.2	0	0	0	0	0	0	0	0	0	0	0	0.1	0	0	0	0	0	0	0	14	1.4	0	0	0	0.2	0	0	0
11111	2018	8	0	0	0	14.4	0	0	18.8	0	0	0	0	0	0	0	2	0	0.4	1	0	1.2	0	0.4	0	0	0	0	1	0.2	0	0	0	0
11111	2018	8	3	0	0	0.2	0	0	10.4	0	0	0	0	0	0	0	2.2	0	0	0.2	0	10.2	0	0.4	0	0	0.2	0	0	0	0	0.2	0	0
11111	2018	8	6	0	4.8	0	4	0	0	0	0	0	0	0	8	0	0	0	0	0	0	0	0	0	0	0	0	0	1.8	0	0	1.5	0	2
11111	2018	8	9	0	2.6	0	0	0	0	0	0	0	0	0	0.8	0	0	0	0	0	0	0	0	0	1.8	0	0	0	0	0	0	0.2	0	0
11111	2018	8	12	20.4	0.4	0	0.8	0	0	0	0	0	0	0	0.4	0	0	0	0	0	0	0	0	0	0	6.2	0	0	0	0	0	0	0	0
11111	2018	8	15	4.4	2.6	0	0	0	0	0	0	0	0	0	0	0	0	0	0	0	0	0	0.2	0	0	0	0	0	0	0	0	0	0	0
11111	2018	8	18	0.4	0	0	0	0	2	0	0	0	0	0	0	0	0	0	0	0	0	0	0.2	0	0	0	0	0	0	0	0	0	0	0
11111	2018	8	21	0	0	0	0	0	0	0	0	0	0	0	0	0	0.6	0	0	1.8	0	0	9.4	0	0	0	0	1	0	0	0	0	0	0
11111	2018	9	0	0	0	0	0	0	0	0	0	0	0	0	0	0	0	0	0	0	0	0	9	0	0	0	0	0	0	0	0	0	0
11111	2018	9	3	0	1.2	0	0	0	0	0	0	0	0	0	0	1	0	0	0	0	0	0	0	0	0	0	0	0	0	0	0	0	0
11111	2018	9	6	0	2.9	0	0	0	0	0	0	0	0	0	0	2.2	0	0	0	0	0	0	0	0	0	0	0	0	0	0	0	0	0
11111	2018	9	9	0	0	0.3	0.4	0	0	0	0	0	0	0	0	0	0	0	0	0	0	0	0	1.6	0	0	0	0	0	0.9	0	0	0
11111	2018	9	12	0	3.8	0	2	0	0	0	0	0	0	1.4	15.4	0	0	0	0	0	0	0	0	4.6	2.6	0	0	0	0	0.8	0	0	0
11111	2018	9	15	0	7.2	0	0.2	0	0	0	0	0	0	0	0	0	0	0	0	0	0	0	0.4	0	0	0	0	0	0	0	0	0	0
11111	2018	9	18	0	0.2	0	1.8	0	0	0	0	0	0	0	0	0	0	0	0	0	0	0	1.6	0	0	0	0	0	0	0	0	0	0
11111	2018	9	21	0	0	0	0	0	0	0	0	0	0	0	0	0	0	0	0	0	0	14.4	0	0	0	0	0	0	0	0	0	0	0
11111	2018	10	0	0	0	0	0	0	0	0	0	0	0	0.1	0	0	0	0	0	0	0	0	0	0	0	0	0	0	0	0	0	0	0	0
11111	2018	10	3	0	0	0	0	0	0	0	0	0	0	0.2	22.4	4	0	0	0	0	0	0	0	0	0	0	0	0	0	0	0	0	0	0
11111	2018	10	6	0	0	0	0	0	0	0	0	0	0.2	0.2	1	0.2	0	0	0	0	0	0	0	0	0	0	0	0	0	0	0	0	0	0
11111	2018	10	9	0	0	0	0	0	0	0	0	0	0.2	0	0.2	0	0	0	0	0	0	0	0	0	0	0	0	0	0	0	0.3	0	0	0
11111	2018	10	12	0	0	0	0	0	0	0	0	0	0	0.4	0	0.2	0	0	0	0	0	0	0	0	0	0	0	0	0	0	1	0	0	0
11111	2018	10	15	0	0	0	0	0	0	0	0	0	0	0	0	0	0	0	0	0	0	0	0	0	0	0	0	0	0	0	0.4	0.1	0	0
11111	2018	10	18	0	0	0	0	0	0	0	0	0	0.1	0	0	11	0	0	0	0	0	0	0	0	0	0	0	0	0	0	1	0	0	0
11111	2018	10	21	0	0	0	0	0	0	0	0	0	0	0	0.2	0	0	0	0	0	0	0	0	0	0	0	0	0	0	0.8	0.1	0	0	0
11111	2018	11	0	0	0	0	0	0	0	0	0	0	0	0	0	0	0	0	0	0	0	0	0	0	0	0	0	0	0	0	0	0	0
11111	2018	11	3	0	0	0	0	0	13	0	0	0	0	0	0	0	0	0	0	0	0	0	0	0	0	0	0	0	0	0	0	0	0
11111	2018	11	6	0	0	0	0	0	0	0	0	0	0	0	0	0	0	0	0	0	0	0	0	0	0	0	0	0	0	0	0	0	0
11111	2018	11	9	0	0	0	0	0	0	0	0	0	0	0	0	0	0	0	0	0	0	0	0	0	0	0	0	0	0	0	0	0	0
11111	2018	11	12	0	0	0	0	0	0	0	0	0	0	0	0	0	0	0	0	0	0	0	0	0	0	0	0	0	0	0	0	0	0
11111	2018	11	15	0	0	0	0	0	0	0	0	0	0	0	0	0	0	0	0	0	0	0	0	0	0	0	0	0	0	0	0	0	0
11111	2018	11	18	0	0	0	0	0	0	0	0	0	0	0	0	0	0	0	0	0	0	0	0	0	0	0	0	0	0	0	0	0	0
11111	2018	11	21	0	0	0	0	0	0	0	0	0	0	0	0	0	0	0	0	0	0	0	0	0	0	0	0	0	0	0	0	0	0
11111	2018	12	0	0	0	0	0	0	0	0	0	0	0	0	0	0	0	0	0	0	2.4	0	0	0	0	0	0	0	0	0	0	0	0	0
11111	2018	12	3	0	0	0	0	0	0	0	0	0	0	0	0	0	0	0	0	0	0	0	0	0	0	0	0	0	0	0	0	0	0	0
11111	2018	12	6	0	0	0	0	0	0	0	0	0	0	0	0	0	0	0	0	0.5	0.6	0	0	0	0	0	0	0	0	0	0	0	0	0
11111	2018	12	9	0	0	0	0	0	0	0	0	0	0	0	0	0	0	0	0	5.8	0	0	0	0	0	0	0	0	0	0	0	0	0	0
11111	2018	12	12	0	0	0	0	0	0	0	0	0	0	0	0	0	0	0	0	0.2	0	0	0	0	0	0	0	0	0	0	0	0	0	0
11111	2018	12	15	0	0	0	0	0	0	0	0	0	0	0	0	0	0	0	0	1	0	0	0	0	0	0	0	0	0	0	0	0	0	0
11111	2018	12	18	0	0	0	0	0	0	0	0	0	0	0	0	0	0	0	0	0.2	0	0	0	0	0	0	0	0	0	0	0	0	0	0
11111	2018	12	21	0	0	0	0	0	0	0	0	0	0	0	0	0	0	0	0	1.4	0	0	0	0	0	0	0	0	0	0	0	0	0	0
11111	2019	1	0	0	0	0	0	0	0	0	0	0	0	0	0	0	0	0	0	0	0	0	0	0	0	0	0	0	0.9	0	0	0	0	0
11111	2019	1	3	0	0	0	0	0	0	0	0	0	0	0	0	0	0	0	0	0	0	0	0	0	0	0	0	0	0	0	0	0	0	0
11111	2019	1	6	0	0	0	0	0	0	0	0	0	0	0	0	0	0	0	0	0	0	0	0	0	0	0	0	0	0	0	0	0	0	0
11111	2019	1	9	0	0	0	0	0	0	0	0	0	0	0	0	0	0	0	0	0	0	0	0	0	0	0	0	0	0	0	0	0	0	0
11111	2019	1	12	0	0	0	0	0	0	0	0	0	0	0	0	0	0	0	0	0	0	0	0	0	0	0	0	0	0	0	0	0	0	0
11111	2019	1	15	0	0	0	0	0	0	0	0	0	0	0	0	0	0	0	0	0	0	0	0	0	0	0	0	0	0	0	0	0	0	0
11111	2019	1	18	0	0	0	0	0	0	0	0	0	0	0	0	0	0	0	0	0	0	0	0	0	0	0	0	0	0	0	0	0	0	0
11111	2019	1	21	0	0	0	0	0	0	0	0	0	0	0	0	0	0	0	0	0	0	0	0	0	0	0	0	0	0	0	0	0	0	0
11111	2019	2	0	0	0	0	0	0	0	0	0	0.4	0	0	0	0	0	0	0	0	0	0	0	0	0	0	0	0	20	0	1.4
11111	2019	2	3	0	0	0	0	0	0	0	0	0	0	0	0	0	0	0	0	19.4	0	0	0	0	0	0	0	3	8	14.8	5
11111	2019	2	6	0	0	0	0	0	0	0	0	0	0	0	0	0	0	0	0	7.6	0	0	0	0	0	0	0	0	0	1.8	0
11111	2019	2	9	0	0	0	0	0	0	0	0	0	0	0	0	0	0	0	0	0	0	0	0	0	0	0	0	0	0	0	0.2
11111	2019	2	12	0	0	0	0	0	0	0	0	0	0	0	0	0	0	0	0	0	0	0	0	0	0	0	0	0	0	16.2	0
11111	2019	2	15	0	0	0	0	0	0	0	0	0	0	0	0	0	0	0	0	0	0	0	0	0	0	0	0	0	0	14.8	0
11111	2019	2	18	0	0	0	0	0	0	0	0	0	0	0	0	0	0	0	0	0	0	0	0	0	0	0	0	0	0	0.2	0
11111	2019	2	21	0	0	0	0	0	0	0	0	0	0	0	0	0	0	0	0	0	0	0	0	0	0	0	0	8	0	0	0
11111	2019	3	0	0	0	0	0	0.6	0	0	0	0	0	0.2	0	0	0	0	0	0	0	0	0	0	0	0	0	0	0	0.4	0	0	0	0
11111	2019	3	3	0	0	0	0	11.4	0	0	0	0	0	0	0	0	0	0	0	0	0	0	0	0	0	0	0	0	0	0	0	0	0	0
11111	2019	3	6	0	0	0	0	0	0	0	0	0	0	0	0	0	0	0	0	0	0	0	0	0	0	0	0	0	0	2.6	0	0	0	0
11111	2019	3	9	0	0	0	0	0.6	0	0	0	0	0	0	0	0	0	0	0	0	0	0	0	0	0	0	0	0	0	1	0	0	0	0
11111	2019	3	12	0	0	0	0	0	0	0	0	0	0	0	0	0	0	0	0	0	0	0	0	0	0	0	0	0	0	0	0	0	0	0
11111	2019	3	15	0	0	0	0	0	0	0	0	0	0	0	0	0	0	0	0	0	0	0	0	0	0	0	0	0	0	0	0	0	0	16.8
11111	2019	3	18	0	0	0	0	0	0	0	0	0	3	0	0	0	0	0	0	0	0	0	0	0	0	0	0	0	0	0	0	0	0	1.2
11111	2019	3	21	0	0	0	0	0	0	0	0	0	12.8	0	0	0	0	0	0	1.2	0	0	0	0	0	0	0	0	0	0	0	0	0	0
11111	2019	4	0	20.4	0	0	0	0	0	0	0	0	0	0	0	0	0	0	0	0	0	0	0	0	0	0	0	0	0	0	0	0	0
11111	2019	4	3	0	0	0	0	0	2.2	0	0	0	0	0	0.2	0	0	0	0	0	0	0	0	0	0	0	0	0	0	0	0	0	0
11111	2019	4	6	0	0	0	0	0	1.4	0	3.4	18.4	0	0	0	0	0	0	0	0	0	0	0	0	0	0	0	0	0	0	0	0	0
11111	2019	4	9	0	17.4	0	0	1	0	0	0	0	0	0	0	0	0	0	0	0	0	0	0	0	0	0	0	0	0	0	0	0	0
11111	2019	4	12	0	0	0	0	0	0	0	48.4	0	0	2.8	0	32.6	0	0	0	0	0	0	0	0	0	0	0	0	0	0	0	0	0
11111	2019	4	15	0	1.7	0	0	0	0	0	7	10.6	0	0.3	0	2	0	0	0	0	0	0	0	0	0	0	0	0	0	0	0	0	0
11111	2019	4	18	0	0	0	0	0	18.2	0	0	0	0	0	0	0	0	0	0.2	0	0	0	0	0.4	0	0	0	0	0	0	0	0	0
11111	2019	4	21	0	0	0	0	0	5.5	0	0	0	0	0	0	0	0	0	0.4	0	0	0	0	0	0	0	0	0	0	0	0	0	0
11111	2019	5	0	20.4	0	0	22.4	0	0	0	0	0	0	0	0	0	0	0	0	0	0	0.2	0	0	0	0.9	0	12.8	0	0	0	0	0	0
11111	2019	5	3	0	0	0	8.6	0	0	0	0	0	0	0	0	0	0	0	0	0	0	0	0	0.2	0	0	0	0	0	0	0	0	0	0
11111	2019	5	6	0	0	10.2	1.4	0	0	0	0	0	0	0	0	0	0	0	0	0	0	0	0	0	3	0	0.2	0	0	0	0	0	0	0
11111	2019	5	9	0	17.4	0.6	2	0	0	0	0	0	0	0	0	0	0	0	0	0	0	0	0	0	0	0	0	0	0	9.6	0	0	0	0
11111	2019	5	12	0	0	16.2	0.4	0	0	0	0	0	0	0	0	0	0	0	0	0	0	0	0	0	0	0	1	0	0	0	0	0	0	0
11111	2019	5	15	0	1.7	2	0	0	0	0	0	0	0	0	0	0	0	0	0	23	0	0	0	0	0	0	12	0	0	0	0	0	0	3.6
11111	2019	5	18	0	0	7	0	0	0	0	0	0	0	0	0	19.4	0.4	0	0	0	0	0	0	0	12	0	0	0	0	0	0	0	0	0
11111	2019	5	21	0	0	1.4	0	0	0	0	0	0	0	0	0	4.2	0	1	0	0	0	0	0	0	5	0	15	0	0	0	0	0	0	0
11111	2019	6	0	0	0	5.8	0	0	0	0	0	1	0	0	0	0	0	0	0	0	0.4	0	6.8	0	0.4	0	0	0	0	0	0	0	0
11111	2019	6	3	46	3.4	0	0.2	36.6	0	0	0	5.8	0	0	0	0	0	0.6	0	0	1.6	0	0.2	0	0	0	0	0	0	3	0	0	0
11111	2019	6	6	0	9	0	8.8	7.8	0	0	0	0.6	0	0	0	0	0	0	0	0	0	0	0	0	0.4	0	0	0	0	3	0	0	0
11111	2019	6	9	0	1	10.2	0.2	4.2	0	0	0	5	0	0	0	0	0	0	0	0	0	0	3.8	1.4	4	0	0	0	0	0	7	0	3.6
11111	2019	6	12	0	0	0	0	1	0.3	0	0	15	0	0	0	0	0	0	0	0	0	0	0	7.8	0	0	0	0	0	0	0.2	0	14.4
11111	2019	6	15	0	0	0	0	0	0	0	0	0	0	0	0	0	0	0	0	0	0	0	0	0	0	0	0	0	0	0	0	0	0
11111	2019	6	18	0	0	0	0	0	0	0	0	0	0	0	0	0	0	0	0	28.4	0	0	0	0	0	0	0	0	0	0	0	0	4.4
11111	2019	6	21	0	1	0	4.9	0	0	0	0	0	0	0	0	0	0	0	0	1	0	0	0	0	0	0	0	0	0	0	0	0	0
11111	2019	7	0	0	3.2	1.2	0	0	0.6	0.6	0	0	0	0	1	0	39	1	0	0	0	0	0	0	0	0	0	0	9	0.2	0	0	0	0
11111	2019	7	3	0	1.8	0.4	0	0	0	0	0	0	0	0	1	0	1.8	0	0	0	0	0	0	0	0	0	0	0	18	0	0	0	7	0
11111	2019	7	6	0	0.2	0	0.4	0	0.2	4.8	0	0	0	0	0.2	0	0	0.2	0	0	0	0.2	0	0	0	0	0	0	1	0	0	0	4	0
11111	2019	7	9	0	0	0	0	0	0.2	5.8	15.8	0.2	0	11	75	0	0	0	0	0	0	0.1	0	0	0	0	0	0	1.4	1	0	0.1	0	6.6
11111	2019	7	12	0.2	1.2	0	0	0	0	4	22.4	0	0.6	9	5	22.6	0	0	2.6	0	0	0	0	0	0	0	0	0	1.4	10.8	0	0.1	0	0.2
11111	2019	7	15	0	0	0	0	0	0	0.2	0.4	0	0	1	0	3.6	0	0	0	0	0	0	0	0	0	0	0	0	0	0.3	0	0	0	0
11111	2019	7	18	0	0	0	0	0	0.2	0	0	0	0.4	9	0	0.6	12	0	0	0	0	0	0	0	0	0	12	1	0	0	0	0	0	0
11111	2019	7	21	0	2.2	0	0	0	10.8	0	0	0	0.2	2	0	0	5	0	0	0	0	0	0	0	0	0	0	4	9.4	0	0	0	0	0
11111	2019	8	0	0	0	0	0	0	0	0	7.2	0	0	0	19.2	0	0.6	0	0	0.4	0	0	0	0	0	1	1	0.7	0	0	0	0	0	0
11111	2019	8	3	0	0	0	0	0	0.8	0.2	20.2	0	0	0	0	0	0.4	0	0	0	0	0	0	0	0	0.2	0	0	0	0	0	0	0	0
11111	2019	8	6	0	0	0	0	1.4	0	0	3.4	0	0	0	0	3.6	20.2	0	0	0	0	0	0	1	0	0	0	0	0	0	0	0	0	0.4
11111	2019	8	9	0	0	14.4	0	0	0	0	13.4	0	0	0	0	0	1.4	0	0	0.6	0	0	0	0	0	0	0	0	0	0	0	0	0	0
11111	2019	8	12	0	0	7.8	0	0	0.7	1	35.4	0	0	0	0	1	0.8	2	0	0	0	0	0	0	3	1.2	2	0	0	0	0	0	0	0
11111	2019	8	15	0	0	0	0	0	0.6	0	0.6	0	0	0	0	7	0	0	0	0	0	0	0	0	0	0	0	0	0	0	0	0	0	0
11111	2019	8	18	0	0	0	0	0	11	12.4	0	0	0	0	1	1.8	0	0	0	0	0	0	0	0	0	0	0	0	0	0	0	0	0	0
11111	2019	8	21	0	0	0	0	0	0	10.2	0	0	0	0	0	0.4	0	0	0.4	0	0	0.2	0	0	0	5	0.3	0	0	0	0	0	0	0
11111	2019	9	0	0	0	0	0	0	0	0	3.2	3.4	0	0	0	0.5	0	0	0	0	0	0	0	0	0	0	0	0	0.4	0	0	0	0
11111	2019	9	3	0	0	0	0	0	0	0	0.2	0	0	0	1	1.8	0	0	0	0	0	0	0	0	0	0	0	0	0.7	0	0	0	0
11111	2019	9	6	0	0	0	0	0	0	0.2	0	0.6	0	0	0	4	0	0	0	0	0	0	0	0	0	0	0	0	0	0	0	0	0
11111	2019	9	9	0	0	0	0	0.2	0	0	0.2	18	3	0	0	10.2	0	0	0	0	0	0	0	0	5.2	0	2	3.8	0	0	0.2	0.1	0
11111	2019	9	12	0	0	0	0	0	0	0	1.9	0.6	0	2	0.9	0.3	0	0	0	0	0	0	0	0	0.6	10	2	4.2	0	0	9.2	16.9	0
11111	2019	9	15	0	0	0	0	0	0	0	0	0.2	0	0	1.3	0	0	0	0.2	0	0	0	0	0	0.4	0	2.8	0.6	0	0	0.2	0.1	0
11111	2019	9	18	0	0	0	0	0	0.2	0	0	0	0	2	0.2	0	0	0	0	0	0	0	0	0	0	0	0.6	0.4	0	0	0.2	0	0
11111	2019	9	21	40.4	0.4	0	0	0	0.4	0	0	0	0	3	0	0	0	0	0	0	0	0	0	0	0	0	0.2	1	0	0	0	0	0
11111	2019	10	0	0	0	0	0	0	0	0	0	0	0.8	0	0	0	0	0	0	0	0	0	0	0	16.2	0	0.8	0.2	11.6	0	0	0	0	0
11111	2019	10	3	0	0	0	0	0	10	0	0	0	0.8	0	0	0	0	0	0	0	0	0	0	0	0	0	1.8	0.2	2	0	0	0	0	0
11111	2019	10	6	0	0	19.2	0	0	1.4	0	0	0	0	0	0	0	0	0	5	0	0	0	0	0	0	0	0.4	1	2	0	0	0	0	0
11111	2019	10	9	45.3	0	0.1	0	0	0	0	0	0	25.8	0	0	0	0	0	0	0	0	0	0	0	0	23.2	1.8	0	0	0	0	0	0	0
11111	2019	10	12	0.3	0	0	0	0	0	0	0	0	2.6	0	0	0	0	0	0	0	0	0	0	0	0	0.1	0.6	0.2	0	0	0	0	0	0
11111	2019	10	15	0	0	0	0	0	0	0	0	0	0	0	0	0	0	0	0	0	0	0	0	0	0	0.4	0.4	1.2	0	0	0	0	0	0
11111	2019	10	18	0	0	0	0	0	0	0	0	0	0	0	0	0	0	0	0	0	0	0	0	0	0	1.4	2.3	1	0	0	0	0	0	0
11111	2019	10	21	0	0	0	0	0	0	0	0	0	0	0	0	0	0	0	0	0	0	0	0	0	0	1	0.4	7	0	0	0	0	0	0
11111	2019	11	0	0	0	0	0	0	0	0	0	0.8	2.8	0	0	0	0	0	0	0	0	0	0	0	0	0	0	0	0	0	0	0	0
11111	2019	11	3	0	0	0	0	0	0	0	0	0.2	10.4	0	0	0	0	0	0	0	0	0	0	0	0	0	0	0	0	0	0	0	0
11111	2019	11	6	0	0	0	0	0	0	0	0	0.4	3.6	0	0	0	0	0	0	0	0	0	0	0	0	0	0	0	0	0	0	0	0
11111	2019	11	9	0	0	0	0	0	0	0	0	5	0	0	0	0	0	0	0	0	0	0	0	0	0	0	0	0	0	0	0	0	0
11111	2019	11	12	0	0	0	0	0	0	0	0.4	6.2	0	0	0	0	0	0	0	0	0	0	0	0	0	0	0	0	0	0	0	0	0
11111	2019	11	15	0	0	0	0	0	0	0	3.6	0.4	0	0	0	0	0	0	0	0	0	0	0	0	0	0	0	0	0	0	0	0	0
11111	2019	11	18	0	0	0	0	0	0	0	1	0.6	0.2	0	0	0	0	0	0	0	0	0	0	0	0	0	0	0	0	0	0	0	0
11111	2019	11	21	0	0	0	0	0	0	0	0.4	0.2	0.4	0	0	0	0	0	0	0	0	0	0	0	0	0	0	0	0	0	0	0	0
11111	2019	12	0	0	0	0	0	0	0	0	0	0	0	0	0	0	0	0	0	0	0	0	0	0	0	0	0	0	0	1.4	0	0	0	0
11111	2019	12	3	0	0	0	0	0	0	0	0	0	0	0	0	0	0	0	0	0	0	0	0	0	0	0	0	0	0	0.4	0	0	0	0
11111	2019	12	6	0	0	0	0	0	0	0	0	0	0	0	0	0	0	0	0	0	0	0	0	0	0	0	0	0	0	0	0	0	0	0
11111	2019	12	9	0	0	0	0	0	0	0	0	0	0	0	0	0	0	0	0	0	0	0	0	0	0	0	0	0	0	0	0	0	0	0
11111	2019	12	12	0	0	0	0	0	0	0	0	0	0	0	0	0	0	0	0	0	0	0	0	0	0	0	0	0	0	0	0	0	0	0
11111	2019	12	15	0	0	0	0	0	0	0	0	0	0	0	0	0	0	0	0	0	0	0	0	0	0	0	0	0	0	0	0	0	0	0
11111	2019	12	18	0	0	0	0	0	0	0	0	0	0	0	0	0	0	0	0	0	0	0	0	0	0	0	0	0	0	0	0	0	0	0
11111	2019	12	21	0	0	0	0	0	0	0	0	0	0	0	0	0	0	0	0	0	0	0	0	0	0	0	0	0	3.4	0	0	0	0	0
11111	2020	1	0	0	0	0.6	0	0	0	0	0	0	0	0	0	0	0	0	0	0	0	0	0	0	0	0	0	0	0	0	0	0	0	0
11111	2020	1	3	0	0	7.6	0	0	0	0	0	0	0	0	0	0	0	0	0	0	0	0	0	0	0	0	0	0	0	0	0	0	0	0
11111	2020	1	6	0	0	9	0	0	0	0	0	0	0	0	0	0	0	0	0	0	0	0	0	0	0	0	0	0	0	0	0	0.7	0	0
11111	2020	1	9	0	0	0	0	0	0	0	0	0	0	0	0	0	0	0	0	0	0	0	0	0	0	0	0	0	0	0	0	0.2	0	0
11111	2020	1	12	0	0	0	0	0	0	0	0	0	0	0	0	0	0	0	0	0	0	0	0	0	0	0	0	0	0	0	0	0	0	0
11111	2020	1	15	0	0	0.4	0	0	0	0	0	0	0	0	0	0	0	0	0	0	0	0	0	0	0	0	0	0	0	0	0	0	0	0
11111	2020	1	18	0	0	0.6	0	0	0	0	0	0	0	0	0	0	0	0	0	0	0	0	0	0	0	0	0	0	0	0	0	0	0	0
11111	2020	1	21	0	1	0	0	0	0	0	0	0	0	0	0	0	0	0	0	0	0	0	0	0	0	0	0	0	0	0	0	0	0	0
11111	2020	2	0	0	0	0	0	0	0	0	0	0	0	0	0	0	0	0	0	0	0	0	0	0	0	0	0	0	0	0	0	0
11111	2020	2	3	0	0	0	0	0	0	0	0	0	0	0	0	0	0	0	0	0	0	0	0	0	0	0	0	0	0	0	0	0
11111	2020	2	6	0	0	0	0	0	0	0	0	0	0	0	0	0	0	0	0	0	0	0	0	0	0	0	0	0	0	0	0	0
11111	2020	2	9	0	0	0	0	0	0	0	0	0	0	0	0	0	0	0	0	0	0	0	0	0	0	0	0	0.2	0	0	0	0
11111	2020	2	12	0	0	0	0	0	0	0	0	0	0	0	0	0	0	0	0	0	0	0	0	0	0	0	0	0.8	0	0	0	0
11111	2020	2	15	0	0	0	0	0	0	0	0	0	0	0	0	0	0	0	0	0	0	0	0	0	0	0	0	0	0	0	0	0
11111	2020	2	18	0	0	0	0	0	0	0	0	0	0	0	0	0	0	0	0	0	0	0	0	0	0	0	0	0	0	0	0	0
11111	2020	2	21	0	0	0	0	0	0	0	0.2	0	0	0	0	0	0	0	0	0	0	0	0	0	0	0	0	0	0	0	0	0
11111	2020	3	0	0	0	0	0	0	0	0	0	0	0	0	0	0	0	0	0	0	0	0	0	0	0	0	0	0	0	0	0	0	0	0
11111	2020	3	3	0	0	13.6	0	0	0	0.2	0	0	0	0	0	0	0	0	0	0	0	0	0	0	0	0	0	0	0	0	0	0	0	0
11111	2020	3	6	0	0	0	0	0	0	0.2	0	0	0	0	0	0	0	0	0	0	0	0	0	0	0	0	0	0	0	0	0	0	0	0
11111	2020	3	9	0	0	0	0	0	0	0	0	0	0	0	0	0	0	0	0	0	0	0	0	0	0	0	0	0	0	0	0	0	0	0
11111	2020	3	12	0	0	0	0	0	0	0	0.6	0	0	0	0	0	0	0	0	0	0	0	0	0	0	0	0	0	0	0	0	0	0	0
11111	2020	3	15	0	0	0	11.4	0	0	0	0	0	0	0	0	0	0	0	0	0	0	0	0.7	0	0	0	0	0	0	0	0	0	0	0
11111	2020	3	18	0	0	0	0.8	0	0	0	0	0	0	0	0	0	0	0	0	0	0	0	2	0	0	0	0	0	0	0	0	0	0	0
11111	2020	3	21	0	0	0	0	0	0	0	0	0	0	0	0	0	0	0	0	0	0	0	0	0	0	0	0	0	0	0	0	0	0	0
11111	2020	4	0	0	0	0	0	0	0	0	0	0	0	0	0	0	0	0	0	0	0	0	3.4	0	0	0	0	0	0	0	0	0	0
11111	2020	4	3	0	0	0	0	0	0	0	0	0	0	0	0	0	0	0	0	0	0	0	0	0	0	0	0	0	0	0	0	0	0
11111	2020	4	6	0	0	0	0	0	0	0	0	0	0	0	0	0	0	0	0	0	0	0	0	0	0	0	0	0	0	0	0	0	0
11111	2020	4	9	0	0	0	0	0	0	0	0	0	0	0	0	0	0	2.6	0	0	0	0	0	0	0	0	12.6	0	29	0	1.2	0	1
11111	2020	4	12	0	1.4	0	0	0	0	0	0	0	0	0	0	0	0	0	0	0	0	0	0	0	0	43.4	7.2	0	10.6	0	2.4	0	0
11111	2020	4	15	0	0.1	0	0	0	0	0	0	0	0	0.4	0	0	0	0	0	0	0	0	0	0	0	0	0	0	0	0	0.2	0	0
11111	2020	4	18	0	0	0	0	0	0	0	0	0	0	0.6	0	0	0	0	0	0	3.6	0	0	0	0	3	0	0	0	0	0	0	0
11111	2020	4	21	0	0	0	0	0	0	0	0	0	0	1.4	0	0	0	0.4	0	0	1	0	0.4	0.8	0	0.4	0	0	0	0	0	0	0
11111	2020	5	0	0	0	0	0	0	0	0	0	0	0	0	0	0	0	0	0	0	0	0	3.4	12	0	0	0	0	0	0	0	0	0	0
11111	2020	5	3	2	0	0	0	0	17.8	0	0	0	0	0	0	0	0	0	0	0	0	0	2	0.3	0	0	0	0	0	37	0	0	3.4	0
11111	2020	5	6	8.6	6.6	0	0	0	0.2	0	0	0	0	0	0	0	0	0	0	0	0	0	0.4	0.1	0	0	0	0	0	1	0	0	0	0
11111	2020	5	9	1.2	3	0	0	0	0	0	0	0	0	0	0	0	0	0	0	0	0	0.4	0.2	0	0	0	0	0	0	0	0	0	0	0
11111	2020	5	12	0	0.4	0	0	0	0	0	0	0	0	0	0	16	0	5	0	0	0	0.4	0.1	0	0	0	0	0	0	1.8	0	0	0	0
11111	2020	5	15	0	0	0	0	0	0	8	0	0	4	0	0	3	0	0	0	0	0	0	5	0	0	0	0	0	0.6	15	0	0	0	0
11111	2020	5	18	0	0	0	0	0	0	7	8.6	0	0	0	0	0	0	0	0	0	0	2	8.4	0	0	0	0	0	0.4	1	0	0	0	0
11111	2020	5	21	0	0	0	0	0	0	0	3	0	0	0	0	0	1.3	0	0	0	0	1	46	0.8	0	0	0	0	62	0.1	0	0	0	0
11111	2020	6	0	0	0	0	0	0	9.2	0	0	0	5.4	1.6	0	12	0.2	0	0	1.8	0.2	0	0	0	0	0	0	0	0	0	0	0	0
11111	2020	6	3	0	0	0	0	0	0	0	0	0	0.6	0.4	0	0.6	0	0	0	0.2	4.2	1.8	0	1.2	0	0	0	0	0	0	0	0	0
11111	2020	6	6	0	0	0	4.4	0.4	0	0	0	0	0	1.6	0.2	1.2	1.8	0	0	4.8	1.6	32.2	0.8	0	0	0	0	0	0	0	0	0	0
11111	2020	6	9	0	0	4.4	16.8	0	1.2	0	3	0	0	1	0.2	17	3	0	0.4	12	0.2	55	0.2	3	0.2	0	0	0	0	0	1	0	0
11111	2020	6	12	0	0	7.6	7.8	0	0	0	0	0	0	0	0.8	3	0	0	0	3	0	0	0	0	0	0	0	0	0	0	13.4	0	0
11111	2020	6	15	0	0	0	7	0	0.4	0	0	0	0	0	0	0.4	0	0	0	0.2	0	0	0	0.4	0	0	0	0	0	0	0	0	0
11111	2020	6	18	0.5	0	9.6	4	0	0	0	0	0	0	0	0	0	0	0	0.2	0.4	0	0	0	0	0	0	0	0	0	0	0	0	0
11111	2020	6	21	0	0	0	0	0	0	0	0	0	0	0	0	0	0	0	1.4	3	0.2	0	0	0	0	0	0	0	0	0	0	0	0
11111	2020	7	0	0	0	0	0	0.4	0.6	0	0	0	0	0	0	0.4	0	0.6	0	0	0	0	2.6	0	0	0	0	0	0	0	0	31.6	0	0
11111	2020	7	3	0	0	0	0.2	7	0	0	0	0	0	0.2	0.6	0	1.6	0	0	7	0	0	63	0.2	41	0	0.2	0	0	0	0	5.8	0	0
11111	2020	7	6	0	0	0	0	0	0	0.6	0	0	0	0	0	0	1.6	0	0	0.4	0	0	2	22.4	4.4	0	0	0	0	0	0	8.8	0.4	0
11111	2020	7	9	0	0	0	6.2	5.2	0	0	0	1.8	0	22.3	9.8	0	0	0	0	0.6	0	0	0.2	20	0.2	0	0	0	0	0	9.8	0	0	0
11111	2020	7	12	0	0	0	0	0	0	0	0	19.4	0	2.4	10.8	0	0	0	0	2.2	19.4	0	0.2	0.2	0	0	0	0	0	0	0.4	0	0	0.4
11111	2020	7	15	0	0	0	8.8	0	0	0	0	0.4	0	4	2.6	0	0	0	0	0	0.2	0	1	0	0	0	0	0	0	0	0	0	0	0
11111	2020	7	18	0	0	0	7.2	0	0	0	0	0	0	0.8	0	0	0	0	0	0	0	11	19.8	0.2	0	0	0	0	0	0	0	0	0	0
11111	2020	7	21	0	0	0	1.2	0	4.4	0	0	0	0	0	0	0	0	0	0	0	0	5	0.4	0.2	0	0	0	0	0	0	0	0	0	0
11111	2020	8	0	0	0	12	0	1	1.9	0	1	0.4	0	0	0	0	0	0	4.6	0	2.6	0	0.8	7	0	0	0	0	0	0	0	0	0	0
11111	2020	8	3	0	0	10.2	0	0.4	0	3.6	0	1.6	0	0	0	0	0	0	3.4	0	1.2	0	1.8	5	2.2	0.8	0	0	0	0	3	0	0	0
11111	2020	8	6	0	0	0	24.8	0	0	0.6	0	2	0	0	0	0	0	0.2	4.2	0	0	0	1.4	0.6	21.8	0.4	0	0	0	0	0	0	0	0
11111	2020	8	9	20	0	0	0.4	0	6.5	0	0	0.2	0	0	16.2	0	0	2.4	7.8	0.2	0	0	0.6	2	4.8	20.2	0	0	0	0	0	1	0	0
11111	2020	8	12	0	5.8	0	0	0	0.3	0	0	0.4	0	0	0	0	0	0	18.2	0	0	0	0.2	0	0.2	1.6	0	0.8	0.3	10.8	0	0	0	0
11111	2020	8	15	0	0	0	0	0	0	0	0	0	0	0	0	0	0	0	0	0	0	0.2	0	13.2	0	0	0	0	0	0.2	0.4	0	0	0
11111	2020	8	18	0	0	0	0	0	0	0	0	0	0	0	0	0	1	4	0	0	0.2	0.8	0	2	0	0	0	0	0	0	8.2	0	0	0
11111	2020	8	21	0	0	0	0	0	0	0	0	0	0	0	0.2	0	0	0.4	1	1.2	0	0.2	6.8	0.6	0	0	4.2	0	0	0	0	0	0	0
11111	2020	9	0	0	0	0	0	0	0	0	0	0	0	0	8	0	0	0	0	0	0	0	0	0	0	0	3.4	8.6	0.8	0	0	0	0
11111	2020	9	3	1.5	0	0	0	0	0	0	0	0	0	0	0	0	0	0	0	0	0	0	0	0	0	0	2.2	0	0	0	0	0	0
11111	2020	9	6	0.2	0	0	0	0	0	0	0	0	0.3	0	0	0	0.2	0	0	0	0	0	0	0	0.5	0	0	0	0	0	0	0	0
11111	2020	9	9	1.2	0	0	0	0	0	0	0	1.8	1	0	0	0.4	0	0	0	1.4	3	0	0	0.2	0.1	5.4	0	0.2	6	0	0	0	0
11111	2020	9	12	25.8	0	0	0	0	0	0	0	13.8	0.2	0	0	8.4	0	0	0	0	0	0	0	0.2	0	0	0	0.2	0.8	0	0	0	0
11111	2020	9	15	0	0	0	0	0	0	0	0	0	0	0	0	0	0	0	0	0	0	0	2.4	1	0	0.4	0	0	0.2	0	0	0	0
11111	2020	9	18	0	0	0	0	0	0	0	0	0	0	0	0	0	0	0	0	0.4	0	0	4	0.4	0	5.8	0	0.2	0	0	0	0	0
11111	2020	9	21	0	0	0	0	0	0	0	0	0	0	0	0	0	0	0	0	0	0	0	0	0.6	0	8	16	4	0	0	0	0	0
11111	2020	10	0	0	0	0	0	0	0	0	0	0	0	0	0	0	0	0	0	0	0	0	0	0	0	8.2	0	0	0	0	0	0	0	1
11111	2020	10	3	0	0	0	0	0	0	0	0	0	0	0	0	0	0	0	0	0	0	0	0	26.8	0	22	0.6	0	0	0	0	0	0	1
11111	2020	10	6	0	0	0	0	5.2	14.8	0	0.2	0	0	0	54	0	0	0	0	0	0	0	0	1.8	0	5.6	0.6	0	0	0	0	0	0	0
11111	2020	10	9	0.4	0	0	1.8	0	0	0	1.8	0	0.2	0	3	0.2	22.6	0	0	0	0	0.2	0	4.2	24	2.4	0	0	0	0	0	0	0	0
11111	2020	10	12	15.4	0.4	0	6.2	0	0	22.8	0.2	0	0.8	0	0	0	0.4	0	0	0	0	0.2	8.6	13	2.6	6.6	0	0	0	0	0	0	0	0
11111	2020	10	15	0	0	0	0	0	0	0	0	0	0	0	0	0	0	0	0	0	0	0	0.1	0	0	1.2	0	0	0	0	0	0	0	0
11111	2020	10	18	0	0	0	0	0	0	0	0	0	0	0	0	0	0	0	0	0	0	0	0	0	1.6	0	0	0	0	0	0	0	0	0
11111	2020	10	21	11.6	0	0	0	0	0	0	0	0	0	0	0	0	0	0	0	0	0	0	0	0	8	0	0	0	0	0	0	0	0	0
11111	2020	11	0	0	0	0	0	0	0	0	0	0	0	0	0	0	0	0	0	0	0	0	0	0	0	0	0	0	0	0	0	0	0
11111	2020	11	3	0	0	0	0	0	0	0	0	0	0	0	0	0	0	0	0	0	0	0	0	0	0	0	0	0	0	0	0	0	0
11111	2020	11	6	0	0	0	0	0	0	0	0	0	0	0	0	0	0	0	0	0	0	0	0	0.2	0	0	0	0	0	0	0	0	0
11111	2020	11	9	4	0	0	0	0	0	0	0	0	0	0	0	0	0	0	0	0	0	0	0	0.2	0	0	0	0	0	0	0	0	0
11111	2020	11	12	11.4	0	0	0	0	0	0	0	0	0	0	0	0	0	0	0	0	0	0	2.4	0	0	0	0	0	0	0	0	0	0
11111	2020	11	15	20.4	0	0	0	0	0	0	0	0	0	0	0	0	0	0	0	0	0	0	0.2	0	0	0	0	0	0	0	0	0	0
11111	2020	11	18	0	0	0	0	0	0	0	0	0	0	0	0	0	0	0	0	0	0	0	0	0	0	0	0	0	0	0	0	0	0
11111	2020	11	21	0	0	0	0	0	0	0	0	0	0	0	0	0	0	0	0	0	0	0	0	0	0	0	0	0	0	0	0	0	0
11111	2020	12	0	0	0	0	0	0	0	0	0	0	0	0	0	0	0	0	0	0	0	0	0	0	0	0	0	0	0	0	0	0	0	0
11111	2020	12	3	0	0	0	0	0	0	0	0	0	0	0	0	0	0	0	0	0	0	0	0	0	0	0	0	0	0	0	0	0	0	0
11111	2020	12	6	0	0	0	0	0	0	0	0	0	0	0	0	0	0	0	0	0	0	0	0	0	0	0	0	0	0	0	0	0	0	0
11111	2020	12	9	0	0	0	0	0	0	0	0	0	0	0	0	0	0	0	0	0	0	0	0	0	0	0	0	0	0	0	0	0	0	0
11111	2020	12	12	0	0	0	0	0	0	0	0	0	0	0	0	0	0	0	0	0	0	0	0	0	0	0	0	0	0	0	0	0	0	0
11111	2020	12	15	0	0	0	0	0	0	0	0	0	0	0	0	0	0	0	0	0	0	0	0	0	0	0	0	0	0	0	0	0	0	0
11111	2020	12	18	0	0	0	0	0	0	0	0	0	0	0	0	0	0	0	0	0	0	0	0	0	0	0	0	0	0	0	0	0	0	0
11111	2020	12	21	0	0	0	0	0	0	0	0	0	0	0	0	0	0	0	0	0	0	0	0	0	0	0	0	0	0	0	0	0	0	0
